# Supplementary material for: 3,5-Dinitro­pyridin-4(1H)-one monohydrate
Source: Acta Crystallogr Sect E Struct Rep Online. 2008 Aug 6;64(Pt 9):o1701. doi: 10.1107/S1600536808024604 (PMC2960580; doi:10.1107/S1600536808024604)
Supplement: Supplementary file 1 [file e-64-o1701-sup1.cif]

##############################################################################
###                                                                        ###
###        Electronic paper (Acta Crystallographica Section E)             ###
###                                                                        ###
##############################################################################
#                                                                            #
# This CIF contains the data in a paper accepted for publication in Acta     #
# Crystallographica Section E. It conforms to the requirements of Notes      #
# for Authors for Section E, and has been peer reviewed under the auspices   #
# of the IUCr Commission on Journals.                                        #
#                                                                            #
# Full details of the Crystallographic Information File format               #
# are given in the paper "The Crystallographic Information File (CIF):       #
# a New Standard Archive File for Crystallography" by S. R. Hall, F. H.      #
# Allen and I. D. Brown [Acta Cryst. (1991), A47, 655-685].                  #
#                                                                            #
# The current version of the core CIF dictionary is obtainable from          #
# ftp://ftp.iucr.org/pub/cif_core.dic. The current version number is 2.4.    #
#                                                                            #
# Software is freely available for graphical display of the structure(s) in  #
# this CIF.  For information consult the CIF home page http://www.iucr.org/  #
# cif/home.html                                                              #
#                                                                            #
# This file may be used for bona fide research purposes within the           #
# scientific community so long as proper attribution is given to the journal # 
# article from which it was obtained.                                        #
#                                                                            #
##############################################################################
                                             
data_global
_audit_creation_method     SHELXL-97
_journal_date_recd_electronic     2008-07-25
_journal_date_accepted     2008-07-31
_journal_name_full     'Acta Crystallographica, Section E'
_journal_year     2008
_journal_volume     64
_journal_issue      9
_journal_page_first     o1701
_journal_page_last     o1701
_journal_paper_category     QO
_journal_coeditor_code     PK2110
_publ_contact_author
;
     Dr. Seik Weng Ng
     Department of Chemistry
     University of Malaya
     50603 Kuala Lumpur
     Malaysia
;
_publ_contact_author_email     seikweng@um.edu.my
_publ_contact_author_fax     '03 7967 4193'
_publ_contact_author_phone     '03 7967 6778'
_publ_section_title
;
3,5-Dinitropyridin-4(1<i>H</i>)-one monohydrate
;
loop_
    _publ_author_name
    _publ_author_address
    'Li, Ying'
;
Chemistry Department
Jingning Normal College
Wulanchabu
Inner Mongolia 012000
People's Republic of China
;
    'Li, Ping'
;
Chemistry Department
Jingning Normal College
Wulanchabu
Inner Mongolia 012000
People's Republic of China
;
    'Zhou, Qiu-Ping'
;
School of Chemistry and Materials Science
Shaanxi Normal University
Xi'an 710062
People's Republic of China
;
    'Zhang, Guo-Fang'
;
School of Chemistry and Materials Science
Shaanxi Normal University
Xi'an 710062
People's Republic of China
;
    'Ng, Seik Weng'
;
Department of Chemistry
University of Malaya
50603 Kuala Lumpur
Malaysia
;
data_I
_audit_creation_method     SHELXL-97
_chemical_name_systematic
;
3,5-Dinitropyridin-4(1<i>H</i>)-one monohydrate
;
_chemical_name_common     ?
_chemical_formula_moiety     'C5 H3 N3 O5, H2 O'
_chemical_formula_sum     'C5 H5 N3 O6'
_chemical_formula_iupac     'C5 H3 N3 O5, H2 O'
_chemical_formula_weight     203.12
_chemical_melting_point     ?
_symmetry_cell_setting     Orthorhombic
_symmetry_space_group_name_H-M     'P b c n'
_symmetry_space_group_name_Hall     '-P 2n 2ab'
loop_
    _symmetry_equiv_pos_as_xyz
    'x, y, z'
    '-x+1/2, -y+1/2, z+1/2'
    '-x, y, -z+1/2'
    'x+1/2, -y+1/2, -z'
    '-x, -y, -z'
    'x-1/2, y-1/2, -z-1/2'
    'x, -y, z-1/2'
    '-x-1/2, y-1/2, z'
_cell_length_a     21.728(2)
_cell_length_b     21.654(2)
_cell_length_c     6.5713(5)
_cell_angle_alpha     90.00
_cell_angle_beta     90.00
_cell_angle_gamma     90.00
_cell_volume     3091.7(4)
_cell_formula_units_Z     16
_cell_measurement_reflns_used     6494
_cell_measurement_theta_min     2.7
_cell_measurement_theta_max     27.9
_cell_measurement_temperature     293(2)
_exptl_crystal_description     Block
_exptl_crystal_colour     Colorless
_exptl_crystal_size_max     0.45
_exptl_crystal_size_mid     0.45
_exptl_crystal_size_min     0.20
_exptl_crystal_density_diffrn     1.746
_exptl_crystal_density_meas     ?
_exptl_crystal_density_method     'not measured'
_exptl_crystal_F_000     1664
_exptl_absorpt_coefficient_mu     0.163
_exptl_absorpt_correction_type     none
_exptl_absorpt_process_details     ?
_exptl_absorpt_correction_T_min     ?
_exptl_absorpt_correction_T_max     ?
_diffrn_ambient_temperature     293(2)
_diffrn_radiation_type     MoK\a
_diffrn_radiation_wavelength     0.71073
_diffrn_radiation_source     'fine-focus sealed tube'
_diffrn_radiation_monochromator     graphite
_diffrn_measurement_device_type     'Bruker APEXII'
_diffrn_measurement_method     '\f and \w'
_diffrn_detector_area_resol_mean     9
_diffrn_reflns_number     21800
_diffrn_reflns_av_R_equivalents     0.0217
_diffrn_reflns_av_sigmaI/netI     0.0144
_diffrn_reflns_theta_min     2.66
_diffrn_reflns_theta_max     27.50
_diffrn_reflns_theta_full     27.50
_diffrn_measured_fraction_theta_max     0.998
_diffrn_measured_fraction_theta_full     0.998
_diffrn_reflns_limit_h_min     -28
_diffrn_reflns_limit_h_max     27
_diffrn_reflns_limit_k_min     -28
_diffrn_reflns_limit_k_max     27
_diffrn_reflns_limit_l_min     -8
_diffrn_reflns_limit_l_max     8
_diffrn_standards_number     0
_diffrn_standards_interval_count     .
_diffrn_standards_interval_time     .
_diffrn_standards_decay_%     ?
_reflns_number_total     3555
_reflns_number_gt     2852
_reflns_threshold_expression     I>2\s(I)
_refine_ls_structure_factor_coef     Fsqd
_refine_ls_matrix_type     full
_refine_ls_R_factor_all     0.0521
_refine_ls_R_factor_gt     0.0402
_refine_ls_wR_factor_gt     0.1147
_refine_ls_wR_factor_ref     0.1232
_refine_ls_goodness_of_fit_ref     1.079
_refine_ls_restrained_S_all     1.078
_refine_ls_number_reflns     3555
_refine_ls_number_parameters     281
_refine_ls_number_restraints     10
_refine_ls_hydrogen_treatment     mixed
_refine_ls_weighting_scheme     calc
_refine_ls_weighting_details
         'calc w=1/[\s^2^(Fo^2^)+(0.0528P)^2^+1.6904P] where P=(Fo^2^+2Fc^2^)/3'
_atom_sites_solution_hydrogens     geom
_atom_sites_solution_primary     direct
_atom_sites_solution_secondary     difmap
_refine_ls_shift/su_max     ?
_refine_ls_shift/su_max_lt     0.001
_refine_ls_shift/su_mean     0.000
_refine_diff_density_max     0.345
_refine_diff_density_min     -0.307
_refine_ls_extinction_method     none
_refine_ls_extinction_coef     ?
loop_
    _atom_type_symbol
    _atom_type_description
    _atom_type_scat_dispersion_real
    _atom_type_scat_dispersion_imag
    _atom_type_scat_source
    'C' 'C' 0.0033 0.0016
                         'International Tables Vol C Tables 4.2.6.8 and 6.1.1.4'
    'H' 'H' 0.0000 0.0000
                         'International Tables Vol C Tables 4.2.6.8 and 6.1.1.4'
    'N' 'N' 0.0061 0.0033
                         'International Tables Vol C Tables 4.2.6.8 and 6.1.1.4'
    'O' 'O' 0.0106 0.0060
                         'International Tables Vol C Tables 4.2.6.8 and 6.1.1.4'
_computing_data_collection     'APEX2 (Bruker, 2007)'
_computing_cell_refinement     'SAINT (Bruker, 2007)'
_computing_data_reduction     'SAINT (Bruker, 2007)'
_computing_structure_solution     'SHELXS97 (Sheldrick, 2008)'
_computing_structure_refinement     'SHELXL97 (Sheldrick, 2008)'
_computing_molecular_graphics     'X-SEED (Barbour, 2001)'
_computing_publication_material     'publCIF (Westrip, 2008)'
loop_
    _atom_site_type_symbol
    _atom_site_label
    _atom_site_fract_x
    _atom_site_fract_y
    _atom_site_fract_z
    _atom_site_U_iso_or_equiv
    _atom_site_adp_type
    _atom_site_calc_flag
    _atom_site_refinement_flags
    _atom_site_occupancy
    _atom_site_disorder_assembly
    _atom_site_disorder_group
    O O1 0.69961(7) 0.46193(6) 0.2892(3) 0.0552(4) Uani d . 1 . .
    O O2 0.62136(6) 0.50982(6) 0.4163(3) 0.0464(4) Uani d . 1 . .
    O O3 0.60319(6) 0.62125(6) 0.2292(2) 0.0431(4) Uani d . 1 . .
    O O4 0.61633(6) 0.73545(6) 0.0695(3) 0.0486(4) Uani d . 1 . .
    O O5 0.70310(8) 0.77792(8) 0.1081(6) 0.1176(12) Uani d . 1 . .
    O O6 0.60858(6) 0.75858(6) 0.5467(3) 0.0496(4) Uani d . 1 . .
    O O7 0.65774(6) 0.67898(7) 0.6579(3) 0.0562(4) Uani d . 1 . .
    O O8 0.5000 0.77618(7) 0.7500 0.0389(4) Uani d S 1 . .
    O O9 0.65904(7) 0.92189(7) 0.1991(3) 0.0659(5) Uani d . 1 . .
    O O10 0.61401(6) 1.00203(6) 0.0759(3) 0.0482(4) Uani d . 1 . .
    O O11 0.5000 1.02039(7) 0.2500 0.0357(4) Uani d S 1 . .
    O O1W 0.91543(6) 0.62174(6) 0.2293(3) 0.0507(4) Uani d D 1 . .
    O O2W 0.5000 0.46255(9) 0.7500 0.0627(7) Uani d SD 1 . .
    O O3W 0.5000 0.70522(8) 0.2500 0.0416(5) Uani d SD 1 . .
    N N1 0.67114(7) 0.50953(7) 0.3278(3) 0.0360(3) Uani d . 1 . .
    N N2 0.67066(7) 0.73271(7) 0.1089(3) 0.0435(4) Uani d . 1 . .
    N N3 0.79137(7) 0.61956(8) 0.1992(3) 0.0434(4) Uani d D 1 . .
    N N4 0.61008(6) 0.70807(7) 0.6311(3) 0.0357(3) Uani d . 1 . .
    N N5 0.5000 0.58686(9) 0.7500 0.0376(5) Uani d SD 1 . .
    N N6 0.5000 0.83100(9) 0.2500 0.0384(5) Uani d SD 1 . .
    N N7 0.61264(7) 0.95139(7) 0.1582(3) 0.0377(4) Uani d . 1 . .
    C C1 0.76100(8) 0.56854(9) 0.2549(3) 0.0390(4) Uani d . 1 . .
    H H1A 0.7829 0.5329 0.2857 0.047 Uiso calc R 1 . .
    C C2 0.69872(8) 0.56805(8) 0.2672(3) 0.0315(4) Uani d . 1 . .
    C C3 0.65995(8) 0.62114(7) 0.2208(3) 0.0302(4) Uani d . 1 . .
    C C4 0.69804(8) 0.67347(8) 0.1610(3) 0.0337(4) Uani d . 1 . .
    C C5 0.76066(8) 0.67135(9) 0.1539(3) 0.0405(4) Uani d . 1 . .
    H H5A 0.7825 0.7065 0.1169 0.049 Uiso calc R 1 . .
    C C6 0.55166(8) 0.61756(8) 0.7027(3) 0.0345(4) Uani d . 1 . .
    H H6A 0.5874 0.5957 0.6733 0.041 Uiso calc R 1 . .
    C C7 0.55244(7) 0.68038(7) 0.6972(3) 0.0290(4) Uani d . 1 . .
    C C8 0.5000 0.71922(10) 0.7500 0.0269(5) Uani d S 1 . .
    C C9 0.55223(9) 0.86172(8) 0.2128(3) 0.0360(4) Uani d . 1 . .
    H H9 0.5884 0.8398 0.1893 0.043 Uiso calc R 1 . .
    C C10 0.55324(8) 0.92451(7) 0.2090(3) 0.0301(4) Uani d . 1 . .
    C C11 0.5000 0.96327(10) 0.2500 0.0278(5) Uani d S 1 . .
    H H11 0.9376(8) 0.6540(6) 0.220(4) 0.059(7) Uiso d D 1 . .
    H H12 0.9385(8) 0.5898(6) 0.218(4) 0.053(7) Uiso d D 1 . .
    H H21 0.4680(2) 0.4409(7) 0.757(4) 0.055(7) Uiso d D 1 . .
    H H31 0.5318(3) 0.6832(7) 0.236(4) 0.058(7) Uiso d D 1 . .
    H H3 0.8306(5) 0.6181(10) 0.199(4) 0.057(7) Uiso d D 1 . .
    H H5 0.5000 0.5477(5) 0.7500 0.051(9) Uiso d SD 1 . .
    H H6 0.5000 0.7915(5) 0.2500 0.051(9) Uiso d SD 1 . .
loop_
    _atom_site_aniso_label
    _atom_site_aniso_U_11
    _atom_site_aniso_U_22
    _atom_site_aniso_U_33
    _atom_site_aniso_U_12
    _atom_site_aniso_U_13
    _atom_site_aniso_U_23
    O1 0.0543(9) 0.0322(7) 0.0790(12) 0.0112(6) 0.0045(8) 0.0018(7)
    O2 0.0369(7) 0.0417(7) 0.0607(9) -0.0020(6) 0.0068(7) 0.0077(7)
    O3 0.0218(6) 0.0344(7) 0.0730(10) 0.0014(5) 0.0029(6) 0.0061(6)
    O4 0.0381(7) 0.0401(7) 0.0676(10) 0.0086(6) -0.0039(7) 0.0016(7)
    O5 0.0504(10) 0.0435(10) 0.259(4) -0.0121(8) -0.0082(15) 0.0441(15)
    O6 0.0415(7) 0.0392(7) 0.0681(10) -0.0090(6) 0.0128(7) 0.0059(7)
    O7 0.0273(7) 0.0575(9) 0.0837(12) 0.0076(6) 0.0053(7) -0.0044(8)
    O8 0.0326(9) 0.0211(8) 0.0631(13) 0.000 0.0069(8) 0.000
    O9 0.0304(7) 0.0501(9) 0.1171(16) 0.0104(6) 0.0009(8) 0.0031(9)
    O10 0.0399(7) 0.0372(7) 0.0673(10) -0.0056(6) 0.0073(7) 0.0088(7)
    O11 0.0305(9) 0.0199(8) 0.0567(12) 0.000 0.0020(8) 0.000
    O1W 0.0263(7) 0.0294(7) 0.0962(13) 0.0008(5) -0.0054(7) 0.0013(7)
    O2W 0.0296(10) 0.0253(9) 0.133(2) 0.000 -0.0014(12) 0.000
    O3W 0.0286(9) 0.0244(8) 0.0719(14) 0.000 0.0004(9) 0.000
    N1 0.0345(8) 0.0322(8) 0.0414(9) 0.0028(6) -0.0042(7) 0.0014(6)
    N2 0.0356(8) 0.0335(8) 0.0614(11) -0.0008(6) 0.0060(8) 0.0067(7)
    N3 0.0206(7) 0.0488(10) 0.0608(11) 0.0008(6) -0.0006(7) 0.0012(8)
    N4 0.0275(7) 0.0353(8) 0.0442(9) -0.0025(6) 0.0039(6) -0.0084(7)
    N5 0.0434(12) 0.0192(9) 0.0503(14) 0.000 0.0058(10) 0.000
    N6 0.0460(13) 0.0188(9) 0.0504(13) 0.000 0.0006(10) 0.000
    N7 0.0293(7) 0.0333(8) 0.0505(10) 0.0011(6) 0.0040(7) -0.0052(7)
    C1 0.0282(9) 0.0412(10) 0.0476(11) 0.0067(7) -0.0031(8) -0.0008(8)
    C2 0.0270(8) 0.0305(8) 0.0371(9) 0.0010(6) -0.0011(7) -0.0017(7)
    C3 0.0237(8) 0.0296(8) 0.0374(9) 0.0006(6) 0.0012(7) -0.0023(7)
    C4 0.0264(8) 0.0324(9) 0.0424(10) 0.0001(7) 0.0008(7) 0.0007(7)
    C5 0.0288(9) 0.0410(10) 0.0517(12) -0.0062(7) 0.0027(8) 0.0011(9)
    C6 0.0339(9) 0.0289(8) 0.0406(10) 0.0063(7) 0.0034(7) -0.0019(7)
    C7 0.0261(8) 0.0269(8) 0.0339(9) -0.0002(6) 0.0009(7) -0.0015(6)
    C8 0.0258(11) 0.0233(10) 0.0316(12) 0.000 -0.0020(9) 0.000
    C9 0.0387(10) 0.0270(8) 0.0421(10) 0.0055(7) 0.0003(8) -0.0018(7)
    C10 0.0296(8) 0.0239(8) 0.0369(9) 0.0001(6) -0.0006(7) -0.0009(6)
    C11 0.0281(11) 0.0228(10) 0.0323(12) 0.000 -0.0021(9) 0.000
loop_
    _geom_bond_atom_site_label_1
    _geom_bond_atom_site_label_2
    _geom_bond_site_symmetry_2
    _geom_bond_distance
    _geom_bond_publ_flag
    O1 N1 . 1.2285(19) ?
    O2 N1 . 1.228(2) ?
    O3 C3 . 1.235(2) ?
    O4 N2 . 1.210(2) ?
    O5 N2 . 1.206(2) ?
    O6 N4 . 1.227(2) ?
    O7 N4 . 1.225(2) ?
    O8 C8 . 1.233(3) ?
    O9 N7 . 1.223(2) ?
    O10 N7 . 1.223(2) ?
    O11 C11 . 1.237(3) ?
    O1W H11 . 0.851(9) ?
    O1W H12 . 0.858(9) ?
    O2W H21 . 0.840(8) ?
    O3W H31 . 0.844(8) ?
    N1 C2 . 1.457(2) ?
    N2 C4 . 1.455(2) ?
    N3 C1 . 1.338(3) ?
    N3 C5 . 1.338(3) ?
    N3 H3 . 0.853(10) ?
    N4 C7 . 1.455(2) ?
    N5 C6 . 1.341(2) ?
    N5 C6 3_656 1.341(2) ?
    N5 H5 . 0.848(10) ?
    N6 C9 . 1.338(2) ?
    N6 C9 3_655 1.338(2) ?
    N6 H6 . 0.854(10) ?
    N7 C10 . 1.455(2) ?
    C1 C2 . 1.356(2) ?
    C1 H1A . 0.9300 ?
    C2 C3 . 1.457(2) ?
    C3 C4 . 1.457(2) ?
    C4 C5 . 1.362(2) ?
    C5 H5A . 0.9300 ?
    C6 C7 . 1.361(2) ?
    C6 H6A . 0.9300 ?
    C7 C8 . 1.458(2) ?
    C8 C7 3_656 1.458(2) ?
    C9 C10 . 1.360(2) ?
    C9 H9 . 0.9300 ?
    C10 C11 . 1.454(2) ?
    C11 C10 3_655 1.454(2) ?
loop_
    _geom_angle_atom_site_label_1
    _geom_angle_atom_site_label_2
    _geom_angle_atom_site_label_3
    _geom_angle_site_symmetry_1
    _geom_angle_site_symmetry_3
    _geom_angle
    _geom_angle_publ_flag
    H11 O1W H12 . . 109.1(14) ?
    O2 N1 O1 . . 123.08(16) ?
    O2 N1 C2 . . 119.15(14) ?
    O1 N1 C2 . . 117.76(15) ?
    O5 N2 O4 . . 121.96(17) ?
    O5 N2 C4 . . 118.53(17) ?
    O4 N2 C4 . . 119.51(15) ?
    C1 N3 C5 . . 120.47(16) ?
    C1 N3 H3 . . 117.6(16) ?
    C5 N3 H3 . . 121.8(16) ?
    O7 N4 O6 . . 123.11(15) ?
    O7 N4 C7 . . 118.20(15) ?
    O6 N4 C7 . . 118.66(14) ?
    C6 N5 C6 . 3_656 120.6(2) ?
    C6 N5 H5 . . 119.71(10) ?
    C6 N5 H5 3_656 . 119.71(10) ?
    C9 N6 C9 . 3_655 120.4(2) ?
    C9 N6 H6 . . 119.82(11) ?
    C9 N6 H6 3_655 . 119.82(10) ?
    O10 N7 O9 . . 123.05(16) ?
    O10 N7 C10 . . 118.79(14) ?
    O9 N7 C10 . . 118.16(16) ?
    N3 C1 C2 . . 120.99(17) ?
    N3 C1 H1A . . 119.5 ?
    C2 C1 H1A . . 119.5 ?
    C1 C2 N1 . . 115.69(15) ?
    C1 C2 C3 . . 123.94(16) ?
    N1 C2 C3 . . 120.36(14) ?
    O3 C3 C4 . . 125.31(15) ?
    O3 C3 C2 . . 124.72(15) ?
    C4 C3 C2 . . 109.97(14) ?
    C5 C4 N2 . . 115.48(16) ?
    C5 C4 C3 . . 123.38(16) ?
    N2 C4 C3 . . 121.12(15) ?
    N3 C5 C4 . . 121.24(17) ?
    N3 C5 H5A . . 119.4 ?
    C4 C5 H5A . . 119.4 ?
    N5 C6 C7 . . 120.80(16) ?
    N5 C6 H6A . . 119.6 ?
    C7 C6 H6A . . 119.6 ?
    C6 C7 N4 . . 115.51(15) ?
    C6 C7 C8 . . 124.09(16) ?
    N4 C7 C8 . . 120.39(14) ?
    O8 C8 C7 . 3_656 125.23(9) ?
    O8 C8 C7 . . 125.23(9) ?
    C7 C8 C7 3_656 . 109.54(19) ?
    N6 C9 C10 . . 120.94(17) ?
    N6 C9 H9 . . 119.5 ?
    C10 C9 H9 . . 119.5 ?
    C9 C10 C11 . . 124.11(16) ?
    C9 C10 N7 . . 114.74(15) ?
    C11 C10 N7 . . 121.15(14) ?
    O11 C11 C10 . 3_655 125.25(9) ?
    O11 C11 C10 . . 125.25(9) ?
    C10 C11 C10 3_655 . 109.50(19) ?
loop_
    _geom_torsion_atom_site_label_1
    _geom_torsion_atom_site_label_2
    _geom_torsion_atom_site_label_3
    _geom_torsion_atom_site_label_4
    _geom_torsion_site_symmetry_1
    _geom_torsion_site_symmetry_2
    _geom_torsion_site_symmetry_3
    _geom_torsion_site_symmetry_4
    _geom_torsion
    _geom_torsion_publ_flag
    C5 N3 C1 C2 . . . . -0.1(3) ?
    N3 C1 C2 N1 . . . . 179.48(18) ?
    N3 C1 C2 C3 . . . . 0.5(3) ?
    O2 N1 C2 C1 . . . . 152.19(18) ?
    O1 N1 C2 C1 . . . . -27.0(3) ?
    O2 N1 C2 C3 . . . . -28.8(3) ?
    O1 N1 C2 C3 . . . . 151.95(18) ?
    C1 C2 C3 O3 . . . . 179.23(19) ?
    N1 C2 C3 O3 . . . . 0.3(3) ?
    C1 C2 C3 C4 . . . . -0.1(3) ?
    N1 C2 C3 C4 . . . . -179.00(16) ?
    O5 N2 C4 C5 . . . . -16.1(3) ?
    O4 N2 C4 C5 . . . . 164.46(19) ?
    O5 N2 C4 C3 . . . . 162.5(3) ?
    O4 N2 C4 C3 . . . . -16.9(3) ?
    O3 C3 C4 C5 . . . . 179.9(2) ?
    C2 C3 C4 C5 . . . . -0.7(3) ?
    O3 C3 C4 N2 . . . . 1.4(3) ?
    C2 C3 C4 N2 . . . . -179.23(17) ?
    C1 N3 C5 C4 . . . . -0.7(3) ?
    N2 C4 C5 N3 . . . . 179.75(19) ?
    C3 C4 C5 N3 . . . . 1.2(3) ?
    C6 N5 C6 C7 3_656 . . . -1.47(13) ?
    N5 C6 C7 N4 . . . . -176.15(14) ?
    N5 C6 C7 C8 . . . . 3.0(3) ?
    O7 N4 C7 C6 . . . . -26.7(2) ?
    O6 N4 C7 C6 . . . . 151.55(18) ?
    O7 N4 C7 C8 . . . . 154.12(15) ?
    O6 N4 C7 C8 . . . . -27.7(2) ?
    C6 C7 C8 O8 . . . . 178.50(13) ?
    N4 C7 C8 O8 . . . . -2.34(18) ?
    C6 C7 C8 C7 . . . 3_656 -1.50(13) ?
    N4 C7 C8 C7 . . . 3_656 177.66(18) ?
    C9 N6 C9 C10 3_655 . . . -0.98(13) ?
    N6 C9 C10 C11 . . . . 2.0(3) ?
    N6 C9 C10 N7 . . . . -177.52(15) ?
    O10 N7 C10 C9 . . . . 152.08(18) ?
    O9 N7 C10 C9 . . . . -27.5(3) ?
    O10 N7 C10 C11 . . . . -27.5(2) ?
    O9 N7 C10 C11 . . . . 152.96(17) ?
    C9 C10 C11 O11 . . . . 179.01(13) ?
    N7 C10 C11 O11 . . . . -1.48(19) ?
    C9 C10 C11 C10 . . . 3_655 -0.99(13) ?
    N7 C10 C11 C10 . . . 3_655 178.52(19) ?
loop_
    _geom_hbond_atom_site_label_D
    _geom_hbond_atom_site_label_H
    _geom_hbond_atom_site_label_A
    _geom_hbond_site_symmetry_A
    _geom_hbond_distance_DH
    _geom_hbond_distance_HA
    _geom_hbond_distance_DA
    _geom_hbond_angle_DHA
    _geom_hbond_publ_flag
    N3 H3 O1w . 0.850(10)
                        1.860(10)
                                2.703(2) 172(2) yes
    N5 H5 O2w . 0.850(10)
                        1.840(10)
                                2.692(3) 180 yes
    N6 H6 O3w . 0.850(10)
                        1.870(10)
                                2.723(3) 180 yes
    O1w H11 O8 2_664 0.850(10)
                             2.040(10)
                                     2.878(2) 168(2) yes
    O1w H12 O11 6_656 0.860(10)
                              2.020(10)
                                      2.866(2) 168(2) yes
    O2w H21 O3 5_666 0.840(10)
                             2.050(10)
                                     2.888(2) 173.0(10)
                                                     yes
    O3w H31 O3 . 0.840(10)
                         2.050(10)
                                 2.890(2) 172(2) yes
