# Supplementary material for: 3,5-Dinitro­pyridin-4(1H)-one monohydrate
Source: Acta Crystallogr Sect E Struct Rep Online. 2008 Aug 6;64(Pt 9):o1701. doi: 10.1107/S1600536808024604 (PMC2960580; doi:10.1107/S1600536808024604)
Supplement: Supplementary file 2 [file e-64-o1701-Isup2.hkl]

# 
# h,k,l, Fc-squared, Fo-squared, sigma(Fo-squared) and status flag 
# 
data_I
_shelx_title '  Pbcn' 
_shelx_refln_list_code          4 
_shelx_F_calc_maximum      542.09 
_exptl_crystal_F_000      1664.00 
_reflns_d_resolution_high  0.7696 
 
loop_ 
 _symmetry_equiv_pos_as_xyz 
 'x, y, z' 
 '-x+1/2, -y+1/2, z+1/2' 
 '-x, y, -z+1/2' 
 'x+1/2, -y+1/2, -z' 
 '-x, -y, -z' 
 'x-1/2, y-1/2, -z-1/2' 
 'x, -y, z-1/2' 
 '-x-1/2, y-1/2, z' 
 
_cell_length_a    21.7276 
_cell_length_b    21.6537 
_cell_length_c     6.5713 
_cell_angle_alpha  90.000 
_cell_angle_beta   90.000 
_cell_angle_gamma  90.000 
 
_shelx_F_squared_multiplier     1.000 
 
loop_ 
 _refln_index_h 
 _refln_index_k 
 _refln_index_l 
 _refln_F_squared_calc 
 _refln_F_squared_meas 
 _refln_F_squared_sigma 
 _refln_observed_status 
   4   0   0    12352.36    12573.69    154.96 o 
   6   0   0    13273.12    12797.30    115.26 o 
   8   0   0    10238.47    10096.80     94.77 o 
  10   0   0    49231.85    48475.43    416.19 o 
  12   0   0      352.23      238.11      9.64 o 
  14   0   0      893.84      851.49     25.24 o 
  16   0   0     4637.88     4699.27     58.74 o 
  18   0   0    24731.57    23974.73    338.03 o 
  20   0   0    13144.23    11873.50    337.51 o 
  22   0   0     2098.26     1957.04     67.61 o 
  24   0   0     2949.11     2753.95     73.49 o 
  26   0   0     1589.13     1812.69     61.46 o 
  28   0   0      177.85      180.46     23.80 o 
   3   1   0    12128.09    11875.88     85.16 o 
   5   1   0    10437.43    10115.72     57.61 o 
   7   1   0     2591.63     2296.21     17.14 o 
   9   1   0     2255.02     1985.95     18.40 o 
  11   1   0     2382.58     2664.41     21.64 o 
  13   1   0     3562.75     3640.71     32.63 o 
  15   1   0      396.85      360.42     11.75 o 
  17   1   0      166.62      123.29      6.87 o 
  19   1   0       50.65       33.80      5.15 o 
  21   1   0        2.85        3.43      4.07 o 
  23   1   0        0.36       -6.62      4.87 o 
  25   1   0       33.19       49.47     11.12 o 
  27   1   0       25.69       25.48      9.78 o 
   2   2   0      401.69      364.05      4.31 o 
   4   2   0       16.26       -3.56      2.37 o 
   6   2   0      423.91      415.61      6.52 o 
   8   2   0       78.07       90.56      5.63 o 
  10   2   0      136.43      130.43      4.94 o 
  12   2   0      130.11      136.87      7.63 o 
  14   2   0       41.33       34.45      3.73 o 
  16   2   0      483.91      477.55     10.90 o 
  18   2   0       94.14       99.36      6.34 o 
  20   2   0      280.65      276.99     12.72 o 
  22   2   0        5.62        4.96      4.87 o 
  24   2   0       93.46       96.47      9.44 o 
  26   2   0        3.45        6.44      7.54 o 
  28   2   0       48.22       62.76     12.47 o 
   1   3   0    10895.61    11015.97     79.27 o 
   3   3   0        6.77       10.44      1.89 o 
   5   3   0    15183.26    13940.25     78.27 o 
   7   3   0    15630.06    14859.32     94.77 o 
   9   3   0       17.57       48.71      2.73 o 
  11   3   0        0.86       -1.48      1.77 o 
  13   3   0      345.49      408.23      7.93 o 
  15   3   0     2497.18     2428.06     22.85 o 
  17   3   0     1268.70     1178.54     18.04 o 
  19   3   0     4465.28     4367.17     42.06 o 
  21   3   0       12.57       13.66      5.29 o 
  23   3   0      983.19      914.65     22.15 o 
  25   3   0        0.01        0.23      6.11 o 
  27   3   0      425.05      470.89     23.29 o 
   0   4   0    14031.91    14621.94    104.49 o 
   2   4   0      492.02      398.09      4.57 o 
   4   4   0    10215.04     9086.03     47.68 o 
   6   4   0    19300.48    19327.98     98.01 o 
   8   4   0    44066.13    44325.64    241.25 o 
  10   4   0    28554.06    28597.14    174.68 o 
  12   4   0     1968.78     1842.83     20.45 o 
  14   4   0     2676.97     2526.74     23.01 o 
  16   4   0     8606.87     8553.90     77.20 o 
  18   4   0     3392.75     3219.03     33.63 o 
  20   4   0     1541.15     1459.41     38.60 o 
  22   4   0      194.98      193.55     11.11 o 
  24   4   0      189.50      185.04     11.69 o 
  26   4   0      616.07      660.90     20.90 o 
   1   5   0    11941.13    11392.41     58.65 o 
   3   5   0    22557.20    21334.43    106.91 o 
   5   5   0       13.13       29.54      5.20 o 
   7   5   0        0.98        7.60      1.35 o 
   9   5   0    12352.71    12354.90     66.20 o 
  11   5   0      530.02      706.37      9.65 o 
  13   5   0      268.96      241.88      6.43 o 
  15   5   0      155.06      147.13      5.64 o 
  17   5   0       37.69       30.16      3.76 o 
  19   5   0        9.67        2.55      4.57 o 
  21   5   0      786.14      740.69     19.21 o 
  23   5   0      206.32      207.29     22.35 o 
  25   5   0      200.16      189.39     12.40 o 
  27   5   0      204.38      190.84     13.32 o 
   0   6   0      660.96      741.70      9.70 o 
   2   6   0      182.66      209.60      3.61 o 
   4   6   0      254.23      405.41     16.96 o 
   6   6   0      488.76      491.62      5.98 o 
   8   6   0      433.66      460.71      8.46 o 
  10   6   0      868.98      876.46     13.93 o 
  12   6   0       11.40       12.37      2.54 o 
  14   6   0       40.02       34.17      3.33 o 
  16   6   0      578.24      559.29     10.67 o 
  18   6   0       34.12       32.93      4.99 o 
  20   6   0      116.26      109.12      8.64 o 
  22   6   0       75.47       78.77      8.35 o 
  24   6   0       23.39       13.60     11.59 o 
  26   6   0        7.84       10.04      6.39 o 
   1   7   0     2037.79     1845.11     16.08 o 
   3   7   0    12295.36    11768.40     61.83 o 
   5   7   0       17.65        9.24      1.47 o 
   7   7   0        0.02        0.61      1.38 o 
   9   7   0     6650.52     7000.58     48.15 o 
  11   7   0     3049.22     3407.31     23.77 o 
  13   7   0       67.04       63.72      3.92 o 
  15   7   0     1794.64     1720.88     19.07 o 
  17   7   0       40.92       39.18      5.00 o 
  19   7   0        4.67       13.68      4.43 o 
  21   7   0       54.43       39.37      6.89 o 
  23   7   0      263.81      235.47     13.11 o 
  25   7   0       55.83       69.17      9.01 o 
  27   7   0      361.22      419.95     18.24 o 
   0   8   0    10548.16    10626.07     80.22 o 
   2   8   0     2780.03     2891.95     19.26 o 
   4   8   0    43960.51    44794.78    221.24 o 
   6   8   0     6559.91     6514.45     37.77 o 
   8   8   0      600.86      637.13      7.87 o 
  10   8   0     5803.74     5501.22     34.27 o 
  12   8   0      892.77      997.66     13.04 o 
  14   8   0     1782.28     1703.24     18.69 o 
  16   8   0      523.44      444.16     12.46 o 
  18   8   0     1248.26     1367.64     21.26 o 
  20   8   0     1551.74     1445.42     22.86 o 
  22   8   0        3.23        3.38      6.29 o 
  24   8   0      237.69      276.80     14.07 o 
  26   8   0      350.87      411.59     17.51 o 
   1   9   0     2653.13     2337.28     18.51 o 
   3   9   0       25.43       80.78      2.95 o 
   5   9   0    12820.11    12668.24     67.89 o 
   7   9   0    13096.28    13748.06     73.68 o 
   9   9   0       36.59       48.43      3.79 o 
  11   9   0      333.98      246.83     11.21 o 
  13   9   0      191.92      204.95      9.81 o 
  15   9   0     7838.15     7704.97     61.98 o 
  17   9   0    10300.17     9857.13     76.97 o 
  19   9   0        0.23        0.37      4.09 o 
  21   9   0       57.56       81.50      8.33 o 
  23   9   0        2.93       -4.74      5.01 o 
  25   9   0       32.04       36.40      8.23 o 
   0  10   0     1118.75     1305.83     67.48 o 
   2  10   0      957.62     1099.58     10.71 o 
   4  10   0     1529.53     1745.72     27.21 o 
   6  10   0      769.41      799.66      9.26 o 
   8  10   0      290.31      314.18      7.21 o 
  10  10   0       72.68       92.95      3.80 o 
  12  10   0      340.27      413.17      8.58 o 
  14  10   0       78.12       83.35      5.82 o 
  16  10   0      108.71      129.66      7.47 o 
  18  10   0      373.26      366.78     11.78 o 
  20  10   0       24.94       28.57      5.78 o 
  22  10   0        4.80       -5.81      5.97 o 
  24  10   0      106.91      127.67     10.92 o 
  26  10   0        4.95        4.60     13.71 o 
   1  11   0     1294.95     1528.57     13.57 o 
   3  11   0       39.82       45.03      2.69 o 
   5  11   0      302.68      382.43      6.73 o 
   7  11   0     1453.27     1617.94     14.59 o 
   9  11   0      221.44      184.21      7.65 o 
  11  11   0       48.32       43.93      3.71 o 
  13  11   0       22.60       32.13      4.41 o 
  15  11   0      783.09      730.38     14.98 o 
  17  11   0      380.82      419.93     12.16 o 
  19  11   0       97.03       64.99      6.43 o 
  21  11   0        0.91       -1.76      4.23 o 
  23  11   0      170.16      149.50     11.14 o 
  25  11   0       13.55       13.25      6.57 o 
   0  12   0      160.77      123.50      6.02 o 
   2  12   0     2421.12     2628.39     20.04 o 
   4  12   0     2339.78     2136.74     17.58 o 
   6  12   0      452.53      371.96      6.73 o 
   8  12   0      705.40      713.52      9.50 o 
  10  12   0     9003.84     8661.27     57.55 o 
  12  12   0       34.67       26.31      4.14 o 
  14  12   0     1271.56     1067.53     18.00 o 
  16  12   0      235.72      243.76      9.73 o 
  18  12   0        7.83       14.32      4.89 o 
  20  12   0      750.02      741.48     17.27 o 
  22  12   0      162.98      154.45     13.10 o 
  24  12   0       38.71       37.17      8.39 o 
   1  13   0     5018.68     5315.69     34.28 o 
   3  13   0      253.25      307.39      6.30 o 
   5  13   0      339.41      291.00      6.21 o 
   7  13   0       78.24       64.62      3.46 o 
   9  13   0      271.80      271.15      7.22 o 
  11  13   0      806.96      791.04     16.76 o 
  13  13   0       14.27       12.01      4.04 o 
  15  13   0      245.22      230.82      9.43 o 
  17  13   0      191.33      144.28      8.17 o 
  19  13   0     2773.18     2515.15     44.43 o 
  21  13   0     1152.46     1106.45     27.63 o 
  23  13   0      784.88      846.80     47.60 o 
  25  13   0        0.26       -3.89      6.76 o 
   0  14   0        0.25        4.44      3.11 o 
   2  14   0        4.14        7.47      2.20 o 
   4  14   0      196.95      229.30      6.32 o 
   6  14   0        0.91        0.37      1.97 o 
   8  14   0      101.75      106.41      5.06 o 
  10  14   0      131.04      150.88      7.12 o 
  12  14   0       54.38       38.25      4.92 o 
  14  14   0      224.29      215.80      9.18 o 
  16  14   0      234.87      219.17      9.49 o 
  18  14   0      151.73      145.18      8.77 o 
  20  14   0      182.48      212.43     10.47 o 
  22  14   0        0.96       -4.34      4.81 o 
  24  14   0        0.39        2.72      6.74 o 
   1  15   0      143.37      127.40      4.78 o 
   3  15   0      930.99      997.50     12.91 o 
   5  15   0       24.38       25.24      3.02 o 
   7  15   0     1085.21     1064.77     12.90 o 
   9  15   0     2425.82     2475.29     27.91 o 
  11  15   0      667.36      631.69     13.89 o 
  13  15   0      151.67      129.00      7.43 o 
  15  15   0        4.33        5.96      3.87 o 
  17  15   0        8.76        4.19      4.61 o 
  19  15   0       16.14        5.96      5.04 o 
  21  15   0       26.84       22.41      5.88 o 
  23  15   0        0.20        8.49      6.53 o 
   0  16   0     5475.87     5684.63     53.96 o 
   2  16   0      541.89      536.65      9.13 o 
   4  16   0    10115.33     9970.44     59.54 o 
   6  16   0     4644.36     4586.68     36.24 o 
   8  16   0      676.29      592.87     16.19 o 
  10  16   0     1998.38     1956.46     25.13 o 
  12  16   0      512.04      494.02     12.86 o 
  14  16   0     2709.21     2538.37     31.48 o 
  16  16   0      598.38      630.35     15.62 o 
  18  16   0       64.05       48.20      7.00 o 
  20  16   0       47.46       42.98      7.36 o 
  22  16   0      648.28      683.64     18.63 o 
   1  17   0      157.76      126.10      5.18 o 
   3  17   0     1617.64     1471.99     16.10 o 
   5  17   0       80.41       72.11      4.39 o 
   7  17   0      126.06      149.59      6.41 o 
   9  17   0    10137.32     9708.38     79.54 o 
  11  17   0      833.15      936.28     21.17 o 
  13  17   0      212.71      184.32      8.91 o 
  15  17   0      250.28      238.05     10.44 o 
  17  17   0       10.20        7.02      4.75 o 
  19  17   0      322.53      437.53     14.44 o 
  21  17   0        0.78        2.55      5.43 o 
   0  18   0     3297.99     3351.65     38.81 o 
   2  18   0      906.94      838.85     12.32 o 
   4  18   0      299.61      304.35     10.97 o 
   6  18   0       78.80       68.36      5.07 o 
   8  18   0      100.52      131.87      7.39 o 
  10  18   0     1024.41      990.56     18.06 o 
  12  18   0       19.13       18.48      4.93 o 
  14  18   0      251.06      250.09     14.23 o 
  16  18   0        2.37        0.87      4.65 o 
  18  18   0       15.34       15.89      5.53 o 
  20  18   0        0.34       14.15      6.67 o 
   1  19   0       48.83       41.16      6.48 o 
   3  19   0     1021.16     1064.91     15.32 o 
   5  19   0       18.97       26.00      4.09 o 
   7  19   0        4.24        0.63      3.73 o 
   9  19   0       25.60       18.20      5.94 o 
  11  19   0        1.61        1.17      4.90 o 
  13  19   0      507.08      524.37     31.62 o 
  15  19   0        6.62        6.71      5.68 o 
  17  19   0        1.91        6.11      6.22 o 
  19  19   0        7.83        7.12      9.81 o 
   0  20   0     8252.95     7638.10     89.34 o 
   2  20   0       64.58       98.16      9.40 o 
   4  20   0     1641.58     1557.24     31.27 o 
   6  20   0      295.19      250.47     14.88 o 
   8  20   0     1341.84     1223.03     31.03 o 
  10  20   0       41.51       40.87      9.14 o 
  12  20   0      767.46      822.82     26.70 o 
  14  20   0      813.79      859.70     44.98 o 
  16  20   0       49.58       48.92     10.26 o 
  18  20   0       14.52       32.77      9.68 o 
   1  21   0       13.89        4.15      4.12 o 
   3  21   0       81.25       84.46     10.17 o 
   5  21   0     1689.72     1632.89     53.54 o 
   7  21   0        1.31       -6.62      5.64 o 
   9  21   0       94.74      121.51     12.19 o 
  11  21   0       27.74       45.06      9.81 o 
  13  21   0     1588.49     1604.22     39.18 o 
  15  21   0       82.73       82.03     12.17 o 
  17  21   0        6.63       11.64      8.88 o 
   0  22   0      202.27      207.40     19.35 o 
   2  22   0       16.51       11.60      5.58 o 
   4  22   0       72.30       80.48      8.24 o 
   6  22   0      306.29      293.03     16.64 o 
   8  22   0        2.29        8.88      7.34 o 
  10  22   0        1.04       -1.16      7.29 o 
  12  22   0       44.72       30.81      9.16 o 
  14  22   0        5.39       10.75      7.97 o 
  16  22   0      114.13      122.75     14.23 o 
   1  23   0        0.46        0.72      6.73 o 
   3  23   0      107.55      111.40      9.26 o 
   5  23   0      216.38      216.93     15.15 o 
   7  23   0       23.25       13.51      7.76 o 
   9  23   0        2.87       -1.57      7.03 o 
  11  23   0       75.72       68.49     11.47 o 
  13  23   0      127.03      124.53     13.73 o 
  15  23   0        4.42        1.77      8.77 o 
   0  24   0     2195.76     2040.74     60.68 o 
   2  24   0      109.31       90.17     11.90 o 
   4  24   0      226.83      233.10     29.03 o 
   6  24   0       14.04        7.87      7.10 o 
   8  24   0      295.05      332.00     18.65 o 
  10  24   0      572.27      648.75     31.12 o 
  12  24   0       35.16       51.51     11.09 o 
  14  24   0        7.84       11.96      9.87 o 
   1  25   0       24.64       57.86     10.35 o 
   3  25   0       51.40       38.71     13.86 o 
   5  25   0      420.83      413.35     24.19 o 
   7  25   0      151.54      168.31     14.97 o 
   9  25   0       39.60       47.17     10.71 o 
  11  25   0       50.55       45.38     11.61 o 
   0  26   0      604.41      648.34     36.35 o 
   2  26   0        6.25       24.03      8.93 o 
   4  26   0      181.87      229.36     24.32 o 
   6  26   0        6.49       -2.74      7.58 o 
   8  26   0      125.03      137.92     14.39 o 
  10  26   0        1.34       -1.31      7.95 o 
   1  27   0        3.22       13.26      8.67 o 
   3  27   0       41.73       30.08     13.34 o 
   5  27   0       21.82       12.55     12.55 o 
   7  27   0       34.14       62.64     11.84 o 
   0  28   0      112.81      153.52     20.66 o 
   2  28   0       11.81      -10.98     10.46 o 
   1   1   1        0.00       -1.17      0.78 o 
   2   1   1       38.44       46.68      1.61 o 
   3   1   1     4992.33     5041.85     23.91 o 
   4   1   1     6999.31     6861.29     31.96 o 
   5   1   1     1947.11     1880.13     10.44 o 
   6   1   1     1887.39     1906.97     10.93 o 
   7   1   1     2148.68     1939.01     11.46 o 
   8   1   1      341.69      276.46      3.83 o 
   9   1   1      373.22      334.56      4.06 o 
  10   1   1      301.69      296.45      4.02 o 
  11   1   1     1268.07     1442.19      9.89 o 
  12   1   1      216.52      247.75      4.02 o 
  13   1   1     2342.39     2358.41     15.79 o 
  14   1   1      652.37      688.13      7.87 o 
  15   1   1       16.05       19.13      2.41 o 
  16   1   1      375.98      373.85      6.93 o 
  17   1   1       10.90        4.53      2.36 o 
  18   1   1       63.44       72.03      4.08 o 
  19   1   1      173.50      153.44      8.77 o 
  20   1   1        0.18        2.88      3.04 o 
  21   1   1       92.73       85.99      5.18 o 
  22   1   1      202.08      210.41      8.23 o 
  23   1   1       51.93       42.22      5.05 o 
  24   1   1        2.60        7.40      4.55 o 
  25   1   1       24.50       35.17      5.79 o 
  26   1   1       56.29       52.34      6.71 o 
  27   1   1        0.02       -2.34      6.15 o 
  28   1   1        7.52        4.03      7.17 o 
   0   2   1     1696.81     1676.85     16.36 o 
   1   2   1        4.49        3.22      0.85 o 
   2   2   1    35575.85    32896.42    164.59 o 
   3   2   1     5491.47     5124.00     24.56 o 
   4   2   1      328.09      253.38      3.28 o 
   5   2   1      277.01      277.47      3.62 o 
   6   2   1     7556.44     7680.26     34.23 o 
   7   2   1      571.70      658.89      5.80 o 
   8   2   1     1983.57     2190.78     13.02 o 
   9   2   1      604.68      646.59      6.31 o 
  10   2   1    15550.51    17272.36     74.06 o 
  11   2   1      296.64      331.95      4.95 o 
  12   2   1     1896.30     1964.88     13.71 o 
  13   2   1      121.24      143.00      3.78 o 
  14   2   1       24.99       41.99      3.55 o 
  15   2   1       91.52       88.10      3.45 o 
  16   2   1      722.70      670.53      9.14 o 
  17   2   1      335.37      316.88      6.77 o 
  18   2   1     3240.01     3015.37     24.84 o 
  19   2   1       47.75       46.57      4.26 o 
  20   2   1      214.46      246.63      7.45 o 
  21   2   1       75.42       89.17      5.27 o 
  22   2   1      116.18       95.19      5.58 o 
  23   2   1       14.02       12.28      4.20 o 
  24   2   1       88.53       75.04      6.14 o 
  25   2   1        0.90       -3.00      4.08 o 
  26   2   1        0.01       -1.25      4.62 o 
  27   2   1       32.93       23.39      5.88 o 
   1   3   1     8833.50     8969.60     43.61 o 
   2   3   1       81.57      117.18      4.70 o 
   3   3   1      272.97      284.54      3.21 o 
   4   3   1     4861.13     4570.91     21.53 o 
   5   3   1     7450.27     6838.65     30.93 o 
   6   3   1     3315.88     3087.58     16.38 o 
   7   3   1    15011.62    14243.06     57.69 o 
   8   3   1       39.85       41.86      2.23 o 
   9   3   1      802.27      955.25      7.98 o 
  10   3   1      116.63      116.26      4.23 o 
  11   3   1        0.65        2.75      1.38 o 
  12   3   1       26.69       43.52      2.37 o 
  13   3   1      160.78      219.25      4.49 o 
  14   3   1      354.10      365.26      5.87 o 
  15   3   1     1405.10     1378.82     14.85 o 
  16   3   1      592.82      600.83      8.69 o 
  17   3   1      883.22      843.38     11.82 o 
  18   3   1      187.64      186.75      6.25 o 
  19   3   1     3453.21     3346.45     27.23 o 
  20   3   1       57.58       62.61      4.73 o 
  21   3   1        1.74        2.55      3.05 o 
  22   3   1      457.03      421.21      9.80 o 
  23   3   1      534.32      554.34     11.65 o 
  24   3   1       31.21       31.96      6.99 o 
  25   3   1        2.12        6.62      4.62 o 
  26   3   1      122.58      111.11      9.63 o 
  27   3   1      150.71      148.73      9.36 o 
   0   4   1        0.07       -1.92      1.28 o 
   1   4   1     1474.81     1392.42      8.45 o 
   2   4   1        2.53        2.51      1.00 o 
   3   4   1       15.66       56.56      4.14 o 
   4   4   1       37.15       31.15      1.64 o 
   5   4   1       24.65       41.76      1.99 o 
   6   4   1      553.32      724.71     14.21 o 
   7   4   1     1012.08      989.80      7.19 o 
   8   4   1        0.12        1.89      1.17 o 
   9   4   1      207.44      198.91      3.52 o 
  10   4   1      224.99      310.15      7.29 o 
  11   4   1       13.46       16.66      1.71 o 
  12   4   1        2.62        0.92      1.52 o 
  13   4   1      230.54      205.76      4.42 o 
  14   4   1        6.83        6.05      1.78 o 
  15   4   1      524.99      494.87      8.56 o 
  16   4   1      105.21      116.97      4.43 o 
  17   4   1       28.34       23.76      3.23 o 
  18   4   1        5.38        6.26      2.89 o 
  19   4   1       93.20       97.76      6.03 o 
  20   4   1       12.60        7.83      3.18 o 
  21   4   1       20.29       25.73      4.73 o 
  22   4   1        1.18       -0.83      3.16 o 
  23   4   1       14.05        4.24      3.84 o 
  24   4   1        0.29       -1.45      4.20 o 
  25   4   1        0.08        0.53      6.17 o 
  26   4   1       10.83       12.85      5.03 o 
  27   4   1        2.42       13.66      5.62 o 
   1   5   1     3905.19     3808.43     18.20 o 
   2   5   1     2767.52     2559.64     12.83 o 
   3   5   1     6379.17     6069.44     24.99 o 
   4   5   1     3051.46     2962.87     13.93 o 
   5   5   1      647.49      613.35      5.38 o 
   6   5   1     1098.45     1115.30      7.93 o 
   7   5   1       69.27       86.11      2.45 o 
   8   5   1      426.04      448.72      4.90 o 
   9   5   1     4533.39     4536.80     22.42 o 
  10   5   1        8.18       10.67      1.47 o 
  11   5   1      587.35      690.72      6.99 o 
  12   5   1      454.12      471.97      5.97 o 
  13   5   1       55.79       50.06      2.80 o 
  14   5   1        5.43        4.42      2.00 o 
  15   5   1      109.63       98.57      4.03 o 
  16   5   1       11.87       15.42      3.16 o 
  17   5   1        2.11       -2.04      2.24 o 
  18   5   1        8.35        9.48      3.00 o 
  19   5   1       41.96       31.94      3.87 o 
  20   5   1       76.21       61.64      4.63 o 
  21   5   1      548.72      515.41     10.52 o 
  22   5   1       46.96       38.98      4.84 o 
  23   5   1      105.40      114.55      7.29 o 
  24   5   1       19.15       20.78      4.62 o 
  25   5   1       85.34       83.81      7.57 o 
  26   5   1      124.05      134.63      8.80 o 
  27   5   1       80.17       75.09      7.92 o 
   0   6   1    15596.70    15006.54     84.93 o 
   1   6   1     2102.14     2090.17     11.86 o 
   2   6   1     7589.93     7799.54     29.91 o 
   3   6   1      154.38      158.56      2.60 o 
   4   6   1    25363.36    25112.27     93.32 o 
   5   6   1      449.50      450.18      4.35 o 
   6   6   1     4008.90     4152.17     20.35 o 
   7   6   1      221.11      226.29      4.20 o 
   8   6   1     2147.04     2100.95     11.91 o 
   9   6   1       87.70      102.75      2.61 o 
  10   6   1     5471.48     5520.77     25.49 o 
  11   6   1      460.06      473.20      5.46 o 
  12   6   1      541.92      431.28      5.74 o 
  13   6   1       31.74       18.58      2.22 o 
  14   6   1      147.60      142.44      4.55 o 
  15   6   1       59.21       68.21      3.41 o 
  16   6   1     4331.81     4194.07     27.89 o 
  17   6   1       38.71       41.70      3.45 o 
  18   6   1       56.63       61.37      4.45 o 
  19   6   1        1.57        2.26      2.93 o 
  20   6   1       97.12       93.39      6.03 o 
  21   6   1      125.76      117.74      6.53 o 
  22   6   1     1432.50     1406.47     19.61 o 
  23   6   1       93.00      110.18      6.86 o 
  24   6   1        1.56        3.83      4.16 o 
  25   6   1        6.82        4.36      4.21 o 
  26   6   1        1.27       10.54      5.00 o 
  27   6   1        4.04        8.00      5.48 o 
   1   7   1     2047.00     1785.36      9.18 o 
   2   7   1     1624.67     1592.24      8.52 o 
   3   7   1    16790.51    16269.74     69.45 o 
   4   7   1     1181.86     1127.23      7.46 o 
   5   7   1      641.39      666.03      5.63 o 
   6   7   1      519.59      506.14      5.43 o 
   7   7   1        9.51       13.16      1.30 o 
   8   7   1     2712.23     2836.57     14.95 o 
   9   7   1     6572.46     7088.92     31.03 o 
  10   7   1       19.70       13.88      1.54 o 
  11   7   1     3058.75     3352.62     17.96 o 
  12   7   1      723.33      740.21      8.22 o 
  13   7   1       22.08       29.79      2.97 o 
  14   7   1      327.84      307.85      5.98 o 
  15   7   1     3924.43     3709.65     23.87 o 
  16   7   1      447.68      413.86      7.39 o 
  17   7   1        7.41        8.50      2.76 o 
  18   7   1      140.38      141.49      5.34 o 
  19   7   1      111.81      119.21      5.65 o 
  20   7   1       42.97       31.55      4.41 o 
  21   7   1       23.99       15.39      4.10 o 
  22   7   1       51.42       42.49      6.53 o 
  23   7   1     1183.24     1139.11     26.53 o 
  24   7   1        4.05        3.20      3.91 o 
  25   7   1       83.74       85.00      6.70 o 
  26   7   1       75.52       79.20      6.89 o 
  27   7   1      176.78      216.67     11.06 o 
   0   8   1      151.76      139.14      3.40 o 
   1   8   1       46.69       31.51      1.41 o 
   2   8   1        3.16       20.31      1.76 o 
   3   8   1     4439.63     4488.09     19.33 o 
   4   8   1      233.10      238.10      3.18 o 
   5   8   1     2201.04     2224.31     11.56 o 
   6   8   1       77.87       91.87      2.81 o 
   7   8   1      608.01      589.27      7.80 o 
   8   8   1      163.39      149.85      2.80 o 
   9   8   1      583.80      594.09      5.88 o 
  10   8   1      410.61      395.81      5.56 o 
  11   8   1       17.72       15.40      1.91 o 
  12   8   1       78.60       84.27      3.13 o 
  13   8   1      319.72      284.58      6.16 o 
  14   8   1        1.24        5.04      2.19 o 
  15   8   1      266.74      266.40      6.06 o 
  16   8   1       21.80       18.82      2.81 o 
  17   8   1      190.09      179.61      5.41 o 
  18   8   1        2.17        4.49      2.71 o 
  19   8   1      629.82      604.62     12.09 o 
  20   8   1        0.21       -2.34      3.27 o 
  21   8   1       83.58       73.20      6.00 o 
  22   8   1        1.53        0.87      3.77 o 
  23   8   1       13.40       17.33      4.61 o 
  24   8   1        0.14       -5.36      3.57 o 
  25   8   1        5.98        1.49      4.42 o 
  26   8   1        3.98        3.02      4.74 o 
   1   9   1      781.78      721.95      5.60 o 
   2   9   1       34.74       34.98      1.78 o 
   3   9   1       87.35      135.29      2.66 o 
   4   9   1      139.24      157.20      2.94 o 
   5   9   1     4512.72     4541.54     20.14 o 
   6   9   1       82.04      106.06      2.48 o 
   7   9   1     3411.09     3700.18     17.45 o 
   8   9   1       46.58       33.23      1.75 o 
   9   9   1       37.44       40.05      2.27 o 
  10   9   1        0.86        0.28      1.41 o 
  11   9   1      159.51      133.68      3.70 o 
  12   9   1       26.77       31.13      2.34 o 
  13   9   1        9.32        8.72      2.24 o 
  14   9   1        2.36        3.28      2.22 o 
  15   9   1     2387.66     2381.13     18.39 o 
  16   9   1       20.46       15.86      2.92 o 
  17   9   1     2897.29     2741.60     21.22 o 
  18   9   1        0.04        0.84      2.80 o 
  19   9   1       32.66       16.96      3.45 o 
  20   9   1       13.19        9.89      3.76 o 
  21   9   1        5.83       12.40      3.94 o 
  22   9   1        0.39        5.64      3.81 o 
  23   9   1        1.09        8.09      4.03 o 
  24   9   1        4.14        5.78      4.19 o 
  25   9   1       29.00       28.64      5.45 o 
  26   9   1        3.00        1.94      4.52 o 
   0  10   1    25378.89    25810.41    144.58 o 
   1  10   1      452.82      456.87      4.68 o 
   2  10   1    11759.02    13298.29     50.37 o 
   3  10   1     2314.14     2445.32     14.07 o 
   4  10   1    10382.13    11025.94     42.83 o 
   5  10   1     1509.52     1480.75      9.26 o 
   6  10   1     6673.85     6680.78     28.16 o 
   7  10   1       14.80       21.92      1.63 o 
   8  10   1     1597.60     1540.61      9.78 o 
   9  10   1       15.07       12.79      1.83 o 
  10  10   1       69.79       49.95      2.59 o 
  11  10   1      415.17      451.44      6.34 o 
  12  10   1     9240.51     9016.20     45.26 o 
  13  10   1      401.03      384.94      6.86 o 
  14  10   1      307.88      310.18      6.66 o 
  15  10   1       52.59       62.62      3.74 o 
  16  10   1     1583.51     1560.62     14.90 o 
  17  10   1      778.15      712.35     10.93 o 
  18  10   1     4713.06     4503.79     31.79 o 
  19  10   1       95.24       87.63      6.31 o 
  20  10   1       15.32        9.89      3.91 o 
  21  10   1       43.38       43.59      5.40 o 
  22  10   1       17.27       18.71      4.45 o 
  23  10   1        8.66        8.22      4.26 o 
  24  10   1      506.94      583.26     13.84 o 
  25  10   1        0.13        1.77      4.39 o 
  26  10   1        1.27        5.67      4.94 o 
   1  11   1     3598.03     4083.89     19.00 o 
   2  11   1     2085.90     2131.64     11.91 o 
   3  11   1       71.47       75.48      2.26 o 
   4  11   1        0.05       -0.86      1.18 o 
   5  11   1      614.66      821.37      6.76 o 
   6  11   1      156.83      126.63      2.90 o 
   7  11   1     3821.68     4083.05     19.54 o 
   8  11   1       47.57       38.74      2.33 o 
   9  11   1      234.89      166.83      4.05 o 
  10  11   1       24.52       24.73      2.23 o 
  11  11   1        5.90        4.05      1.91 o 
  12  11   1       18.34       10.19      2.40 o 
  13  11   1      854.96      824.59      9.96 o 
  14  11   1      214.07      171.06      5.14 o 
  15  11   1     1871.91     1792.07     18.64 o 
  16  11   1      111.18       95.84      4.79 o 
  17  11   1      656.22      762.89     11.43 o 
  18  11   1       35.36       42.91      4.03 o 
  19  11   1      476.74      372.24      8.58 o 
  20  11   1      137.06      139.47      6.47 o 
  21  11   1       21.35       32.35      4.88 o 
  22  11   1      139.15      129.55      7.32 o 
  23  11   1      128.56      111.96      7.19 o 
  24  11   1        1.26        2.18      4.34 o 
  25  11   1       51.57       44.42      6.03 o 
   0  12   1      377.53      338.18      6.15 o 
   1  12   1      536.41      517.77      6.32 o 
   2  12   1      300.81      326.19      4.36 o 
   3  12   1     2709.58     2657.72     14.32 o 
   4  12   1       95.11      106.45      2.76 o 
   5  12   1     1962.67     2018.07     12.03 o 
   6  12   1        0.34        2.92      1.34 o 
   7  12   1      226.11      206.43      4.05 o 
   8  12   1        4.33        1.69      1.59 o 
   9  12   1      496.17      499.68      6.69 o 
  10  12   1      514.23      555.30      7.25 o 
  11  12   1       35.18       45.70      3.04 o 
  12  12   1        0.12       -3.04      2.03 o 
  13  12   1      347.96      337.04      6.72 o 
  14  12   1       36.43       39.85      3.35 o 
  15  12   1      395.35      376.37      7.93 o 
  16  12   1        3.86       -0.98      2.64 o 
  17  12   1      189.87      181.55      6.25 o 
  18  12   1       76.07       62.21      4.56 o 
  19  12   1      529.76      537.33     10.31 o 
  20  12   1        0.68       -1.47      3.01 o 
  21  12   1       34.66       37.98      4.95 o 
  22  12   1        3.40        2.97      3.99 o 
  23  12   1       12.89       14.49      4.74 o 
  24  12   1       30.07       31.53      5.77 o 
  25  12   1        0.13       -4.16      4.26 o 
   1  13   1     1089.02     1137.96      9.26 o 
   2  13   1     1448.95     1450.49      9.90 o 
   3  13   1      180.75      198.77      3.72 o 
   4  13   1        4.45        3.10      1.40 o 
   5  13   1       64.16       64.25      2.41 o 
   6  13   1      192.51      207.01      4.14 o 
   7  13   1        1.08       -0.31      1.44 o 
   8  13   1       15.03       26.26      2.33 o 
   9  13   1      161.44      153.52      5.79 o 
  10  13   1       49.05       34.56      2.65 o 
  11  13   1      405.17      380.66      6.89 o 
  12  13   1        3.63        7.44      2.49 o 
  13  13   1        0.07       -2.89      2.24 o 
  14  13   1        6.05        6.66      2.82 o 
  15  13   1       11.73        7.23      2.86 o 
  16  13   1      369.71      368.76      8.25 o 
  17  13   1       70.07       71.19      4.66 o 
  18  13   1        5.92       15.51      3.49 o 
  19  13   1      830.54      783.68     12.49 o 
  20  13   1       32.22       34.26      4.27 o 
  21  13   1      137.09      132.90      6.85 o 
  22  13   1       10.55        9.98      3.95 o 
  23  13   1       93.20      115.77      9.08 o 
  24  13   1        8.54        8.20      4.62 o 
   0  14   1       37.57       24.31      2.71 o 
   1  14   1      181.50      199.03      4.16 o 
   2  14   1        2.10        1.03      1.42 o 
   3  14   1      970.24      929.85      7.95 o 
   4  14   1      198.11      228.24      4.08 o 
   5  14   1       20.55       16.58      1.91 o 
   6  14   1       32.04       33.45      2.28 o 
   7  14   1      710.72      678.43      7.91 o 
   8  14   1       33.51       41.47      2.73 o 
   9  14   1       29.98       30.35      2.67 o 
  10  14   1      325.06      365.06      6.98 o 
  11  14   1      131.81      123.67      4.47 o 
  12  14   1      883.38      819.38     10.42 o 
  13  14   1      325.66      311.24      7.25 o 
  14  14   1     1484.57     1441.55     15.58 o 
  15  14   1      715.74      691.73     10.86 o 
  16  14   1     1541.94     1444.60     16.23 o 
  17  14   1      138.92      127.94      5.74 o 
  18  14   1      498.07      525.70     10.27 o 
  19  14   1      118.56      133.33      6.10 o 
  20  14   1      348.36      387.98      9.46 o 
  21  14   1       61.50       66.20      5.24 o 
  22  14   1        0.90        3.14      4.09 o 
  23  14   1        6.69       10.23      4.61 o 
  24  14   1       75.90       72.77      7.73 o 
   1  15   1       86.51       83.22      3.06 o 
   2  15   1       31.28       29.37      2.14 o 
   3  15   1     2238.28     2240.48     13.81 o 
   4  15   1        6.34        3.68      1.75 o 
   5  15   1      115.78      116.62      3.50 o 
   6  15   1     1161.23     1099.30      9.78 o 
   7  15   1     4743.95     4692.18     26.18 o 
   8  15   1      101.73      107.68      3.92 o 
   9  15   1     7819.20     7815.89     38.97 o 
  10  15   1      181.01      196.07      5.48 o 
  11  15   1     2074.53     1966.85     16.62 o 
  12  15   1      393.06      380.71      8.23 o 
  13  15   1       75.49       73.28      4.41 o 
  14  15   1       40.63       37.88      3.75 o 
  15  15   1        0.02        0.41      2.87 o 
  16  15   1       46.81       55.38      4.38 o 
  17  15   1      463.79      412.16      9.22 o 
  18  15   1      197.90      177.92      6.72 o 
  19  15   1       25.16       31.29      4.64 o 
  20  15   1        2.02        5.77      3.72 o 
  21  15   1       23.54       30.03      4.73 o 
  22  15   1       42.80       38.75      5.60 o 
  23  15   1       76.18       76.27      7.39 o 
   0  16   1      153.16      163.32      6.21 o 
   1  16   1     2457.44     2387.87     16.58 o 
   2  16   1       50.96       56.01      3.06 o 
   3  16   1      475.32      475.94      7.48 o 
   4  16   1      458.21      440.43      7.26 o 
   5  16   1      460.95      474.29      7.56 o 
   6  16   1      543.07      556.46      8.25 o 
   7  16   1      237.00      234.86      5.83 o 
   8  16   1      231.60      216.27      5.72 o 
   9  16   1        0.17        0.49      2.55 o 
  10  16   1      268.58      274.22      7.60 o 
  11  16   1      198.23      186.10      8.29 o 
  12  16   1        0.34       -1.22      2.87 o 
  13  16   1      180.07      173.12      6.47 o 
  14  16   1      125.20      129.10      6.00 o 
  15  16   1      540.41      500.14     13.08 o 
  16  16   1      282.98      268.00      8.19 o 
  17  16   1       10.02       13.71      3.78 o 
  18  16   1        0.30        1.39      3.81 o 
  19  16   1      131.83      116.90      7.27 o 
  20  16   1       12.33       11.24      4.49 o 
  21  16   1       16.46       21.12      4.95 o 
  22  16   1       82.00       81.76      7.74 o 
   1  17   1      168.61      141.38      4.39 o 
   2  17   1     1321.56     1292.81     11.91 o 
   3  17   1      639.09      602.49      8.65 o 
   4  17   1      226.84      215.60      5.61 o 
   5  17   1      108.70       87.21      3.99 o 
   6  17   1       85.82       82.41      4.30 o 
   7  17   1       28.30       24.58      3.21 o 
   8  17   1      242.76      241.27      6.67 o 
   9  17   1     1493.44     1510.71     23.18 o 
  10  17   1       69.47       76.34      5.37 o 
  11  17   1       95.38      117.75      6.30 o 
  12  17   1      507.52      462.49     10.85 o 
  13  17   1      156.68      137.29      7.52 o 
  14  17   1      186.14      161.45      7.78 o 
  15  17   1       17.51       11.85      4.19 o 
  16  17   1        8.78        9.82      3.97 o 
  17  17   1        1.58       -0.18      3.61 o 
  18  17   1        1.21       -1.34      3.88 o 
  19  17   1      105.30      139.77      7.78 o 
  20  17   1       99.72      120.72      7.68 o 
  21  17   1        0.46        4.65      4.72 o 
  22  17   1       16.01       22.87      5.56 o 
   0  18   1     8624.24     8768.34     61.09 o 
   1  18   1      256.14      262.87      5.97 o 
   2  18   1     2493.22     2306.22     18.29 o 
   3  18   1      300.40      304.50      6.67 o 
   4  18   1      925.73      943.62     11.15 o 
   5  18   1       76.14       71.03      3.92 o 
   6  18   1      118.96      118.16      5.01 o 
   7  18   1     1046.89     1029.74     12.76 o 
   8  18   1      331.10      436.97      9.31 o 
   9  18   1       68.61       70.92      5.40 o 
  10  18   1     5154.64     4950.64     39.63 o 
  11  18   1      530.49      551.28     11.81 o 
  12  18   1       18.51       17.36      4.83 o 
  13  18   1      344.89      357.07     10.13 o 
  14  18   1      595.59      631.42     13.24 o 
  15  18   1      104.77      104.59      6.72 o 
  16  18   1        0.78        3.58      4.00 o 
  17  18   1       41.90       41.27      5.51 o 
  18  18   1      164.62      181.71      8.66 o 
  19  18   1       16.85       14.33      4.76 o 
  20  18   1        1.44        1.18      4.61 o 
  21  18   1       54.48       56.00      9.08 o 
   1  19   1      299.24      265.26      7.34 o 
   2  19   1       29.02       39.58      3.62 o 
   3  19   1     4855.53     4874.71     30.34 o 
   4  19   1       50.19       46.57      4.36 o 
   5  19   1       36.62       29.52      3.51 o 
   6  19   1       18.29       14.68      3.21 o 
   7  19   1       69.83       76.69      4.91 o 
   8  19   1       32.31       39.60      4.69 o 
   9  19   1      137.67      111.52      6.26 o 
  10  19   1       28.53       22.98      4.34 o 
  11  19   1      266.30      223.45      8.36 o 
  12  19   1      106.20       96.14      6.30 o 
  13  19   1     1870.52     1684.10     21.85 o 
  14  19   1        0.07        8.48      3.92 o 
  15  19   1       53.35       59.92      5.84 o 
  16  19   1       22.90       27.33      4.97 o 
  17  19   1      406.28      517.41     12.93 o 
  18  19   1       36.48       29.58      6.20 o 
  19  19   1        0.05       -2.02      4.36 o 
  20  19   1        7.66        8.53      5.37 o 
   0  20   1     3257.01     3016.92     37.75 o 
   1  20   1      493.23      514.25     12.43 o 
   2  20   1      210.26      219.69      6.19 o 
   3  20   1      336.49      337.71      7.36 o 
   4  20   1      119.94      126.13      5.00 o 
   5  20   1      374.18      379.44      8.25 o 
   6  20   1       56.58       58.24      4.64 o 
   7  20   1      157.04      145.75      6.26 o 
   8  20   1      159.06      169.29      7.31 o 
   9  20   1        2.03        4.64      4.83 o 
  10  20   1        6.68        7.26      4.16 o 
  11  20   1      357.38      344.05     10.09 o 
  12  20   1       31.99       33.16      5.03 o 
  13  20   1       49.43       62.04      5.78 o 
  14  20   1       61.54       57.35      5.91 o 
  15  20   1      296.45      295.42     10.24 o 
  16  20   1        3.90        7.79      4.35 o 
  17  20   1        2.24        6.80      4.43 o 
  18  20   1        0.00       -0.46      4.27 o 
  19  20   1      122.51      155.24      8.91 o 
   1  21   1       10.76       13.15      3.39 o 
   2  21   1      934.37      906.14     12.57 o 
   3  21   1        0.80       -1.19      2.63 o 
   4  21   1      150.85      139.81      5.66 o 
   5  21   1      192.75      179.90      6.81 o 
   6  21   1       20.28       30.54      4.18 o 
   7  21   1        0.00        1.30      3.45 o 
   8  21   1       80.92       73.66      5.74 o 
   9  21   1        0.09       -2.60      3.44 o 
  10  21   1       42.76       49.32      5.35 o 
  11  21   1       56.80       62.89      5.71 o 
  12  21   1      274.81      246.97      9.29 o 
  13  21   1       43.27       41.88      5.60 o 
  14  21   1      131.26      124.17      9.91 o 
  15  21   1       58.22       46.78      5.87 o 
  16  21   1       40.80       51.24      6.05 o 
  17  21   1        0.36       -6.10      4.07 o 
  18  21   1        0.93       -1.32      5.11 o 
   0  22   1      471.28      487.49     13.67 o 
   1  22   1        0.46        2.62      3.06 o 
   2  22   1       86.26       73.19      6.34 o 
   3  22   1      241.60      240.64      7.20 o 
   4  22   1       10.40        8.53      4.60 o 
   5  22   1       19.02       18.84      4.00 o 
   6  22   1      864.66      868.80     15.05 o 
   7  22   1       17.88       16.55      4.25 o 
   8  22   1        8.65        4.78      3.92 o 
   9  22   1        0.07       -1.01      3.75 o 
  10  22   1       29.63       16.53      5.47 o 
  11  22   1       10.99       13.30      4.46 o 
  12  22   1       20.37       22.08      5.28 o 
  13  22   1        9.28        5.61      4.74 o 
  14  22   1        6.85       -3.88      4.45 o 
  15  22   1       24.52       20.00      5.73 o 
  16  22   1      321.81      369.61     13.31 o 
  17  22   1       87.62       85.83      8.65 o 
   1  23   1      123.32      100.82      9.28 o 
   2  23   1        8.88        3.83      4.57 o 
   3  23   1      766.73      776.53     18.06 o 
   4  23   1        1.18       12.66      5.30 o 
   5  23   1      323.58      303.52     11.36 o 
   6  23   1        5.04       -0.79      4.91 o 
   7  23   1     1316.58     1280.90     23.84 o 
   8  23   1      125.58      101.20      8.63 o 
   9  23   1        0.38        7.88      5.52 o 
  10  23   1       26.45       27.77      6.45 o 
  11  23   1      236.93      222.82     18.31 o 
  12  23   1       39.01       55.48      7.67 o 
  13  23   1      534.53      587.25     17.58 o 
  14  23   1        6.39        0.64      6.46 o 
  15  23   1       78.87       62.74      8.65 o 
   0  24   1      434.24      441.33     20.31 o 
   1  24   1      327.95      319.60     16.42 o 
   2  24   1       28.43       27.33      6.17 o 
   3  24   1      219.66      251.72     11.50 o 
   4  24   1        4.98        6.49      6.02 o 
   5  24   1      186.91      217.30     13.37 o 
   6  24   1       15.14       11.72      6.71 o 
   7  24   1       54.34       56.08      7.37 o 
   8  24   1       80.58       91.67      8.64 o 
   9  24   1        0.12        3.32      5.61 o 
  10  24   1      163.78      208.16     11.38 o 
  11  24   1      109.83       95.25      9.05 o 
  12  24   1       16.11        9.65      6.00 o 
  13  24   1        2.86        6.48      6.33 o 
  14  24   1       23.04        9.90      7.30 o 
   1  25   1        9.38       12.82      4.89 o 
   2  25   1      283.55      306.19     12.67 o 
   3  25   1        0.49        1.24      5.00 o 
   4  25   1       11.81       13.92      5.72 o 
   5  25   1       23.88       32.04      7.73 o 
   6  25   1       64.89       90.77     10.19 o 
   7  25   1       19.89       14.71      7.13 o 
   8  25   1        3.57       -1.52      5.31 o 
   9  25   1       14.98       16.42      7.06 o 
  10  25   1       19.59       19.99      6.64 o 
  11  25   1        0.01       13.34      6.43 o 
  12  25   1       11.23       12.10      7.06 o 
   0  26   1      462.19      603.60     24.49 o 
   1  26   1       41.67       53.57      8.74 o 
   2  26   1        4.82       13.98      7.21 o 
   3  26   1        1.02        6.11      5.45 o 
   4  26   1      241.92      283.89     15.21 o 
   5  26   1       12.28       22.98      7.50 o 
   6  26   1        5.86       10.89      6.46 o 
   7  26   1        2.38        9.38      7.23 o 
   8  26   1      221.53      272.88     19.27 o 
   9  26   1       14.09       13.75      8.27 o 
  10  26   1       61.59       91.62     10.15 o 
   1  27   1        3.46       15.09      7.23 o 
   2  27   1       28.61       19.52     10.50 o 
   3  27   1      327.26      355.41     25.11 o 
   4  27   1        1.56       -2.02      6.25 o 
   5  27   1      196.07      210.12     14.20 o 
   6  27   1       36.08       35.66      9.34 o 
   7  27   1      404.07      551.60     20.66 o 
   0   0   2   293856.78   260533.22   2484.76 o 
   1   0   2    76392.16    74290.62    462.24 o 
   2   0   2    11445.25    11464.27     73.35 o 
   3   0   2    20919.96    20204.34    111.78 o 
   4   0   2    50148.92    49280.41    416.57 o 
   5   0   2      114.86      112.23      3.60 o 
   6   0   2    16996.96    16816.88     94.93 o 
   7   0   2     1453.15     1303.48     17.03 o 
   8   0   2     3476.41     3419.88     24.69 o 
   9   0   2       25.08       38.73      2.71 o 
  10   0   2     1827.87     1908.12     16.85 o 
  11   0   2      804.42      815.75     10.75 o 
  12   0   2    11913.05    11699.64     71.27 o 
  13   0   2       68.98       79.68      4.78 o 
  14   0   2     6698.22     6149.13     49.62 o 
  15   0   2     1526.28     1508.50     19.82 o 
  16   0   2      633.26      656.67     13.00 o 
  17   0   2     3824.75     3801.24     45.84 o 
  18   0   2     2256.93     2193.73     32.21 o 
  19   0   2       77.81      100.45      8.28 o 
  20   0   2     9185.27     8446.24     81.99 o 
  21   0   2     3399.99     3323.01     44.48 o 
  22   0   2      594.59      623.31     18.48 o 
  23   0   2      207.02      243.02     25.69 o 
  24   0   2     1309.59     1276.61     27.76 o 
  25   0   2       82.43      113.10     10.31 o 
  26   0   2      128.32      154.27     13.06 o 
  27   0   2      210.85      265.68     25.64 o 
   2   1   2    18959.45    18997.78     78.46 o 
   3   1   2     3336.25     3582.55     17.86 o 
   4   1   2     1016.64      949.55      8.37 o 
   5   1   2     1960.08     1993.53     11.08 o 
   6   1   2     1015.10     1025.84      7.24 o 
   7   1   2       27.92       24.77      1.49 o 
   8   1   2     1290.96     1295.59      8.81 o 
   9   1   2       10.78       20.29      1.60 o 
  10   1   2     1327.77     1398.83      9.70 o 
  11   1   2     2028.60     2241.05     13.85 o 
  12   1   2      648.39      649.62     10.06 o 
  13   1   2     2865.77     2895.60     18.45 o 
  14   1   2      732.94      716.64      9.03 o 
  15   1   2        0.31        2.39      2.01 o 
  16   1   2      412.09      409.09      8.10 o 
  17   1   2      169.23      144.75      5.57 o 
  18   1   2      316.20      309.66      8.56 o 
  19   1   2      372.56      340.86      9.29 o 
  20   1   2      356.22      338.23     14.43 o 
  21   1   2        0.95        4.09      3.78 o 
  22   1   2      178.77      178.32      7.82 o 
  23   1   2      225.27      205.62      8.61 o 
  24   1   2      112.06      122.18      7.37 o 
  25   1   2       58.74       64.52      6.23 o 
  26   1   2       64.68       74.65      6.53 o 
  27   1   2       11.89        2.67      4.83 o 
   0   2   2    19007.75    18681.64    115.78 o 
   1   2   2    38437.88    38227.32    154.15 o 
   2   2   2     5561.66     5643.34     25.99 o 
   3   2   2       68.12      430.13      9.11 o 
   4   2   2      127.91       93.62      2.33 o 
   5   2   2     3814.09     3584.70     18.38 o 
   6   2   2      100.86      108.95      2.49 o 
   7   2   2      685.37      672.02      5.81 o 
   8   2   2      669.00      733.35      6.22 o 
   9   2   2      519.57      543.87      6.88 o 
  10   2   2     1349.88     1421.25     10.78 o 
  11   2   2      713.19      787.19      7.91 o 
  12   2   2        0.01       11.31      1.82 o 
  13   2   2      134.69      153.80      4.04 o 
  14   2   2      356.21      350.20      7.08 o 
  15   2   2      793.56      812.27     10.98 o 
  16   2   2       17.40       27.77      3.23 o 
  17   2   2       36.16       29.55      3.51 o 
  18   2   2       32.70       35.46      4.42 o 
  19   2   2      130.03      135.88      6.57 o 
  20   2   2      103.03      103.66      6.08 o 
  21   2   2      106.50       95.34      6.15 o 
  22   2   2      177.27      169.59      7.72 o 
  23   2   2      261.69      227.32     10.90 o 
  24   2   2        0.36       -5.51      3.67 o 
  25   2   2       33.90       16.05      4.69 o 
  26   2   2        0.22       -5.49      4.04 o 
  27   2   2       11.90        9.01      6.58 o 
   1   3   2      566.33      727.29      6.60 o 
   2   3   2    43099.25    42319.46    171.01 o 
   3   3   2      540.01      510.25      4.82 o 
   4   3   2      932.56      860.88      6.59 o 
   5   3   2      792.01      761.22      6.31 o 
   6   3   2     8674.56     8353.46     37.84 o 
   7   3   2     3979.69     3905.00     19.30 o 
   8   3   2     1143.90     1240.11     12.32 o 
   9   3   2       27.74       43.00      2.11 o 
  10   3   2       69.14       78.19      2.72 o 
  11   3   2      407.62      426.45      5.78 o 
  12   3   2     2393.33     2439.76     16.17 o 
  13   3   2       40.25       35.63      2.78 o 
  14   3   2      871.15      869.07     10.13 o 
  15   3   2      157.38      162.85      5.48 o 
  16   3   2     2038.00     2068.76     19.21 o 
  17   3   2      408.23      370.46      8.18 o 
  18   3   2        9.42        2.45      3.90 o 
  19   3   2      694.79      699.33     11.74 o 
  20   3   2     1729.09     1659.96     20.46 o 
  21   3   2      105.43      106.97      8.15 o 
  22   3   2        2.62        0.18      3.58 o 
  23   3   2       56.65       51.80      5.72 o 
  24   3   2      235.86      247.36     10.29 o 
  25   3   2        0.36       -0.11      4.29 o 
  26   3   2       17.71       13.16      5.34 o 
  27   3   2        9.16       -3.93      5.24 o 
   0   4   2    59275.73    57422.81    350.90 o 
   1   4   2      611.74      619.15      8.29 o 
   2   4   2        0.44        3.46      1.25 o 
   3   4   2      837.03      779.02      5.83 o 
   4   4   2    32798.94    32626.61    141.16 o 
   5   4   2     2062.14     2059.77     13.40 o 
   6   4   2    20106.76    19796.26     88.45 o 
   7   4   2     6237.74     6251.66     35.79 o 
   8   4   2      501.39      593.66      8.76 o 
   9   4   2        0.68       11.43      1.52 o 
  10   4   2      110.46      163.25      3.67 o 
  11   4   2     3797.80     3780.95     23.54 o 
  12   4   2     2896.39     2880.40     20.78 o 
  13   4   2      503.01      517.67      7.74 o 
  14   4   2     2532.41     2389.26     18.43 o 
  15   4   2      746.15      746.55     10.74 o 
  16   4   2     1326.85     1298.70     14.79 o 
  17   4   2        8.91        8.57      3.02 o 
  18   4   2      416.06      406.87      8.88 o 
  19   4   2      395.88      375.93      8.75 o 
  20   4   2      168.73      169.33      6.69 o 
  21   4   2        8.57       17.76      4.18 o 
  22   4   2      856.14      893.84     15.62 o 
  23   4   2       20.34       22.12      4.69 o 
  24   4   2       22.91       45.93      5.72 o 
  25   4   2      370.76      434.33     13.39 o 
  26   4   2       47.75       43.35      6.59 o 
  27   4   2       34.08       46.33      7.18 o 
   1   5   2      736.34      776.31      7.09 o 
   2   5   2       19.03       32.05      2.48 o 
   3   5   2     2310.32     2262.57     13.04 o 
   4   5   2        6.99       29.10      3.51 o 
   5   5   2      206.27      216.35      3.75 o 
   6   5   2      823.12      933.82      8.49 o 
   7   5   2     4239.12     4394.18     24.66 o 
   8   5   2     1176.28     1206.91     10.49 o 
   9   5   2     2369.88     2386.44     16.56 o 
  10   5   2     1274.84     1210.61     11.15 o 
  11   5   2      204.06      254.95      5.31 o 
  12   5   2      310.79      289.17      5.83 o 
  13   5   2       83.34       78.23      3.56 o 
  14   5   2      169.85      181.64      5.15 o 
  15   5   2       32.56       34.54      3.07 o 
  16   5   2      122.11      113.61      5.03 o 
  17   5   2      145.62      133.06      7.02 o 
  18   5   2      661.16      635.71     10.90 o 
  19   5   2        3.39        2.83      3.15 o 
  20   5   2      137.92      111.77      5.73 o 
  21   5   2       24.07       22.00      3.97 o 
  22   5   2       81.31       91.76      6.34 o 
  23   5   2       13.61       13.03      4.39 o 
  24   5   2        1.23       -1.48      4.10 o 
  25   5   2       12.54       15.12      5.40 o 
  26   5   2        0.00       -2.61      4.81 o 
   0   6   2       28.38      188.83     11.25 o 
   1   6   2     1708.34     1477.78     10.75 o 
   2   6   2      310.86      315.77      4.48 o 
   3   6   2     3237.22     3340.70     19.26 o 
   4   6   2        8.34      198.54      6.53 o 
   5   6   2     4421.63     4381.19     22.64 o 
   6   6   2      130.94      127.61      3.25 o 
   7   6   2        1.94       43.23      5.67 o 
   8   6   2       67.88       75.45      2.82 o 
   9   6   2       66.88       68.99      3.09 o 
  10   6   2      260.76      252.10      5.91 o 
  11   6   2      351.85      359.50      6.26 o 
  12   6   2        8.00        9.70      2.24 o 
  13   6   2      132.56      131.64      4.37 o 
  14   6   2       76.80       69.27      3.70 o 
  15   6   2      237.83      256.72      7.10 o 
  16   6   2        0.15       14.81      2.87 o 
  17   6   2      309.17      317.27      7.73 o 
  18   6   2      116.67      121.44      6.15 o 
  19   6   2     1087.08     1076.08     14.65 o 
  20   6   2        8.95        4.99      3.15 o 
  21   6   2      133.03      126.93      6.27 o 
  22   6   2       23.19       25.53      4.84 o 
  23   6   2      109.29      108.07      6.76 o 
  24   6   2        1.71        4.42      4.68 o 
  25   6   2       96.31       89.52      7.67 o 
  26   6   2       18.55       31.48      6.31 o 
   1   7   2      174.03      159.83      4.04 o 
   2   7   2     5554.99     5132.60     25.85 o 
   3   7   2     5848.58     5499.88     27.45 o 
   4   7   2      276.22      375.60      5.83 o 
   5   7   2     3353.11     3530.77     19.31 o 
   6   7   2     4931.55     5138.83     25.14 o 
   7   7   2      501.02      482.32      6.42 o 
   8   7   2      140.90      158.80      3.89 o 
   9   7   2     2278.87     2396.01     15.98 o 
  10   7   2      529.72      514.13      6.82 o 
  11   7   2     1031.03     1074.68     10.29 o 
  12   7   2      700.26      655.05      8.14 o 
  13   7   2       13.17       16.58      2.31 o 
  14   7   2        5.54        5.99      2.43 o 
  15   7   2     4383.55     4263.09     28.42 o 
  16   7   2     1462.65     1452.62     15.67 o 
  17   7   2      526.21      551.47     16.13 o 
  18   7   2      877.43      910.27     13.26 o 
  19   7   2       39.23       37.78      4.23 o 
  20   7   2      127.36      138.82      6.25 o 
  21   7   2      213.63      203.42      7.51 o 
  22   7   2      371.86      389.33      9.91 o 
  23   7   2      466.31      448.94     11.86 o 
  24   7   2        1.02       11.58      5.01 o 
  25   7   2       58.42       81.45      7.38 o 
  26   7   2        0.07       -1.01      6.01 o 
   0   8   2     7635.99     7485.62     47.66 o 
   1   8   2      317.12      338.01      4.50 o 
   2   8   2      522.21      590.91      5.91 o 
   3   8   2      205.70      258.55      3.18 o 
   4   8   2      100.54      166.04      3.86 o 
   5   8   2      441.62      394.95      4.95 o 
   6   8   2      532.84      492.60      5.74 o 
   7   8   2      470.35      490.53      6.14 o 
   8   8   2     4195.41     4049.02     21.87 o 
   9   8   2      963.89      887.36      8.54 o 
  10   8   2      107.68      107.24      3.37 o 
  11   8   2     1222.14     1183.79     11.26 o 
  12   8   2     1296.85     1190.15     11.39 o 
  13   8   2       53.74       51.30      3.09 o 
  14   8   2      321.68      296.67      6.14 o 
  15   8   2       16.45        8.08      2.82 o 
  16   8   2     2328.29     2152.03     18.93 o 
  17   8   2        0.17       12.40      3.08 o 
  18   8   2      119.48       91.46      5.69 o 
  19   8   2        1.67        4.46      3.18 o 
  20   8   2       99.15       94.99      5.64 o 
  21   8   2       27.90       31.86      4.40 o 
  22   8   2      254.31      258.20      9.36 o 
  23   8   2        0.19       -5.40      3.60 o 
  24   8   2       12.39       18.62      4.86 o 
  25   8   2       13.41       20.77      5.45 o 
  26   8   2      401.82      470.31     14.53 o 
   1   9   2      515.29      587.30      7.14 o 
   2   9   2      388.95      434.63      5.20 o 
   3   9   2      195.13      228.15      3.29 o 
   4   9   2     1937.47     1970.72     11.68 o 
   5   9   2     1690.98     1704.41     11.48 o 
   6   9   2      437.13      490.27      6.19 o 
   7   9   2     1369.76     1505.63     11.21 o 
   8   9   2        1.60       14.76      1.96 o 
   9   9   2       37.68       40.64      2.45 o 
  10   9   2        0.00        5.68      1.77 o 
  11   9   2        9.64        7.40      1.96 o 
  12   9   2        9.80       20.47      2.40 o 
  13   9   2      166.30      178.07      4.94 o 
  14   9   2      394.80      412.77      7.19 o 
  15   9   2     2597.38     2627.34     22.16 o 
  16   9   2     1282.61     1256.39     14.12 o 
  17   9   2     1734.24     1683.83     16.98 o 
  18   9   2      127.36      161.48      6.45 o 
  19   9   2      389.53      332.50      8.60 o 
  20   9   2       11.13        9.28      3.65 o 
  21   9   2       80.53       54.58      5.95 o 
  22   9   2      137.09      139.94      7.49 o 
  23   9   2       93.22      105.92      6.95 o 
  24   9   2        0.55       -0.41      4.01 o 
  25   9   2       50.95       47.27      7.82 o 
   0  10   2      179.88      161.87      5.05 o 
   1  10   2       97.90      101.76      2.96 o 
   2  10   2      618.53      648.09      6.68 o 
   3  10   2      277.94      276.28      4.77 o 
   4  10   2      216.47      211.26      3.24 o 
   5  10   2      576.81      574.55      5.89 o 
   6  10   2      226.30      217.79      3.87 o 
   7  10   2       93.52      119.26      3.46 o 
   8  10   2       14.27       17.97      2.00 o 
   9  10   2      299.39      337.62      5.53 o 
  10  10   2        0.70       -1.69      1.63 o 
  11  10   2       10.47       19.35      2.29 o 
  12  10   2      741.51      747.28      8.75 o 
  13  10   2      134.52      140.00      4.89 o 
  14  10   2        6.39       12.41      2.81 o 
  15  10   2      311.45      321.88      7.38 o 
  16  10   2      271.89      298.62      8.39 o 
  17  10   2        3.34        7.84      3.09 o 
  18  10   2      307.74      317.09      7.89 o 
  19  10   2      409.41      429.26      9.78 o 
  20  10   2        2.26        1.95      3.65 o 
  21  10   2      142.99      149.79      7.53 o 
  22  10   2       16.93       16.10      5.34 o 
  23  10   2       16.96       16.92      4.63 o 
  24  10   2       12.78       16.18      4.85 o 
  25  10   2       14.25       17.30      5.26 o 
   1  11   2      878.72     1001.57      9.08 o 
   2  11   2      341.32      323.87      4.44 o 
   3  11   2      185.92      172.47      3.45 o 
   4  11   2       19.02       39.33      2.91 o 
   5  11   2      283.28      231.82      4.01 o 
   6  11   2     3580.48     3570.25     18.97 o 
   7  11   2        9.26       27.38      2.15 o 
   8  11   2      382.46      423.31      6.07 o 
   9  11   2       93.93       85.50      3.28 o 
  10  11   2       61.01       64.31      3.09 o 
  11  11   2        4.17        6.74      2.12 o 
  12  11   2       23.05       19.22      2.52 o 
  13  11   2       31.45       45.38      3.25 o 
  14  11   2      393.74      369.80      7.22 o 
  15  11   2        3.39        5.60      2.61 o 
  16  11   2     1292.45     1377.08     16.43 o 
  17  11   2      191.05      168.01      6.03 o 
  18  11   2     1024.94      986.17     13.31 o 
  19  11   2        5.39        0.89      3.65 o 
  20  11   2       10.92       27.94      4.61 o 
  21  11   2       48.14       68.53      5.89 o 
  22  11   2      242.62      250.53     12.05 o 
  23  11   2      134.76      129.37      8.40 o 
  24  11   2        8.38        7.62      5.08 o 
  25  11   2       10.24        2.03      5.93 o 
   0  12   2    11320.54    11352.58     71.01 o 
   1  12   2       41.05       40.98      2.49 o 
   2  12   2     1342.56     1401.69     10.98 o 
   3  12   2      602.06      604.31      6.90 o 
   4  12   2     1933.42     1912.18     14.62 o 
   5  12   2        3.48       10.10      2.05 o 
   6  12   2      702.46      638.85      8.00 o 
   7  12   2      166.69      141.92      4.24 o 
   8  12   2     1373.17     1323.36     12.15 o 
   9  12   2      216.49      230.27      5.39 o 
  10  12   2     6569.74     6321.25     34.88 o 
  11  12   2      451.02      477.50      7.67 o 
  12  12   2      143.43      143.53      4.76 o 
  13  12   2        3.71       -1.63      2.55 o 
  14  12   2        1.11       -1.22      2.60 o 
  15  12   2        4.55        4.40      2.88 o 
  16  12   2       12.78       12.52      3.31 o 
  17  12   2       78.47       72.67      5.10 o 
  18  12   2      401.86      362.28      9.90 o 
  19  12   2      114.77      100.30      7.99 o 
  20  12   2      165.31      188.99      8.92 o 
  21  12   2       15.26       13.23      4.96 o 
  22  12   2       15.26       14.70      5.07 o 
  23  12   2        3.93        0.17      5.41 o 
  24  12   2      115.52      113.74      9.91 o 
   1  13   2     2312.55     2332.20     15.55 o 
   2  13   2     1711.05     1701.80     12.74 o 
   3  13   2       19.16       33.56      2.62 o 
   4  13   2      271.36      303.07      5.80 o 
   5  13   2      114.79      133.59      4.54 o 
   6  13   2       59.45       58.87      3.46 o 
   7  13   2      428.40      407.63      7.45 o 
   8  13   2      356.73      347.92      6.96 o 
   9  13   2     1157.44     1114.55     13.03 o 
  10  13   2       18.51       20.89      3.13 o 
  11  13   2      840.47      817.45     11.03 o 
  12  13   2      145.86      167.82      5.61 o 
  13  13   2       34.96       31.63      3.83 o 
  14  13   2       32.29       17.99      3.58 o 
  15  13   2      184.55      191.42      9.32 o 
  16  13   2      443.01      389.29      9.36 o 
  17  13   2      894.64      846.40     14.86 o 
  18  13   2       74.99       69.78      6.46 o 
  19  13   2      575.17      561.15     13.95 o 
  20  13   2      100.12      101.42      8.53 o 
  21  13   2      205.94      206.30     13.02 o 
  22  13   2      114.39      127.57      9.71 o 
  23  13   2       76.33       79.89      8.69 o 
  24  13   2        1.18        0.62      5.80 o 
   0  14   2      146.10      173.38      6.19 o 
   1  14   2      518.56      481.16      6.64 o 
   2  14   2        0.00        7.60      2.12 o 
   3  14   2        4.12       11.42      2.21 o 
   4  14   2       84.81       98.67      4.66 o 
   5  14   2       77.15       74.11      3.50 o 
   6  14   2        0.00        0.71      2.21 o 
   7  14   2       14.61        7.13      2.54 o 
   8  14   2        0.36        3.20      2.52 o 
   9  14   2      179.42      212.36      6.00 o 
  10  14   2      514.21      526.30      9.09 o 
  11  14   2      258.15      249.43      7.48 o 
  12  14   2      104.28       95.71      5.57 o 
  13  14   2       50.04       50.71      4.39 o 
  14  14   2       54.15       44.44      4.37 o 
  15  14   2        4.76        5.77      4.27 o 
  16  14   2       31.35       23.92      4.58 o 
  17  14   2        6.60        8.24      4.02 o 
  18  14   2       12.63       12.14      4.19 o 
  19  14   2        0.75       -2.38      4.09 o 
  20  14   2        4.69        7.45      5.30 o 
  21  14   2        0.06       -5.23      4.76 o 
  22  14   2        3.89        8.06      5.91 o 
  23  14   2       27.08       31.88      7.38 o 
   1  15   2       28.88       36.04      2.89 o 
   2  15   2     1878.12     1851.93     15.32 o 
   3  15   2       61.48       70.09      3.57 o 
   4  15   2      118.72      147.34      5.02 o 
   5  15   2        7.31        8.27      2.34 o 
   6  15   2       34.08       26.74      3.18 o 
   7  15   2     2155.30     2110.41     18.41 o 
   8  15   2      615.31      603.93      9.62 o 
   9  15   2      837.58      876.80     11.66 o 
  10  15   2      158.76      152.00      5.61 o 
  11  15   2      741.77      694.52     10.63 o 
  12  15   2       17.28       11.01      3.31 o 
  13  15   2       11.94        9.60      3.45 o 
  14  15   2      159.70      148.54      6.36 o 
  15  15   2        4.02        1.03      4.11 o 
  16  15   2       69.61       65.93      5.65 o 
  17  15   2      194.98      188.99      8.23 o 
  18  15   2       15.32       13.00      4.32 o 
  19  15   2       30.03       26.83      5.77 o 
  20  15   2      108.64      129.77      8.38 o 
  21  15   2       45.13       45.39      7.20 o 
  22  15   2      117.39      125.91      9.83 o 
   0  16   2      366.04      355.39     12.42 o 
   1  16   2      159.35      172.94      5.04 o 
   2  16   2     1365.71     1253.63     12.58 o 
   3  16   2      477.36      547.69     10.66 o 
   4  16   2      966.16     1001.84     11.22 o 
   5  16   2       49.48       40.96      3.60 o 
   6  16   2     1835.99     1858.44     17.33 o 
   7  16   2        0.12       12.99      3.01 o 
   8  16   2     3693.65     3371.14     25.34 o 
   9  16   2       10.02       23.94      3.90 o 
  10  16   2     1721.96     1734.72     17.36 o 
  11  16   2        3.90        9.99      3.38 o 
  12  16   2       37.58       44.61      4.72 o 
  13  16   2       50.91       44.02      6.08 o 
  14  16   2      611.31      596.58     12.55 o 
  15  16   2        9.38       13.87      4.17 o 
  16  16   2      946.64      963.61     16.54 o 
  17  16   2      114.22      102.90      7.72 o 
  18  16   2      163.04      179.09      8.29 o 
  19  16   2        0.63        0.61      4.34 o 
  20  16   2        1.90        7.09      4.96 o 
  21  16   2      105.07       82.39      8.68 o 
  22  16   2      177.36      194.59     12.45 o 
   1  17   2      250.59      223.64      6.34 o 
   2  17   2       10.24        5.10      2.54 o 
   3  17   2      482.27      417.77      9.80 o 
   4  17   2      179.06      199.73      5.64 o 
   5  17   2      339.05      350.12      7.65 o 
   6  17   2      933.26      961.18     13.47 o 
   7  17   2      103.08      105.98      4.98 o 
   8  17   2     1437.83     1370.91     15.22 o 
   9  17   2     1816.36     1752.91     20.65 o 
  10  17   2      746.25      652.40     10.68 o 
  11  17   2      333.01      378.40      9.21 o 
  12  17   2      280.50      295.12      8.37 o 
  13  17   2      607.17      560.59     12.36 o 
  14  17   2        2.22       -0.49      3.80 o 
  15  17   2      436.68      401.37     11.10 o 
  16  17   2       17.13       19.59      4.67 o 
  17  17   2        1.08        1.71      3.98 o 
  18  17   2      174.53      214.21      9.13 o 
  19  17   2      659.68      796.89     16.29 o 
  20  17   2        0.29       -1.51      4.82 o 
  21  17   2       22.49       15.70      6.86 o 
   0  18   2       21.49       55.74     14.74 o 
   1  18   2      737.48      681.47     10.47 o 
   2  18   2       58.06       77.78      4.56 o 
   3  18   2      100.00      106.29      4.55 o 
   4  18   2       11.31        8.63      3.02 o 
   5  18   2       22.10       25.80      3.47 o 
   6  18   2       31.17       32.59      3.67 o 
   7  18   2      117.24      129.46      5.46 o 
   8  18   2       26.23       26.39      4.10 o 
   9  18   2      167.01      178.20      6.30 o 
  10  18   2      128.91      136.20      6.23 o 
  11  18   2      409.35      419.32      9.81 o 
  12  18   2       83.08       74.80      5.83 o 
  13  18   2        0.38       -0.89      4.76 o 
  14  18   2       27.23       13.82      4.28 o 
  15  18   2        2.99       -1.85      3.74 o 
  16  18   2       31.72       43.04      5.49 o 
  17  18   2        0.96       -3.98      3.87 o 
  18  18   2       37.54       55.38      6.14 o 
  19  18   2       40.82       52.90      7.17 o 
  20  18   2        0.00        4.02      4.98 o 
   1  19   2      279.30      279.27      8.25 o 
   2  19   2      571.54      593.60     10.23 o 
   3  19   2      116.17      121.17      5.61 o 
   4  19   2      245.95      252.17      6.99 o 
   5  19   2       17.16       17.68      3.36 o 
   6  19   2      120.16      129.77      7.29 o 
   7  19   2       85.93       89.67      5.15 o 
   8  19   2       32.48       34.78      4.03 o 
   9  19   2       31.42       41.77      4.20 o 
  10  19   2        1.31        4.11      3.86 o 
  11  19   2        0.92       -0.48      3.59 o 
  12  19   2       52.16       55.90      5.57 o 
  13  19   2      148.28      159.53      7.82 o 
  14  19   2       10.72       14.09      4.44 o 
  15  19   2        9.67       11.59      4.52 o 
  16  19   2       80.64       71.10      6.53 o 
  17  19   2      189.20      205.97      9.31 o 
  18  19   2       74.36       80.47      7.16 o 
  19  19   2        0.18        3.92      4.97 o 
   0  20   2     5886.06     5673.97     62.06 o 
   1  20   2      827.86      814.57     12.20 o 
   2  20   2      219.79      168.66      6.19 o 
   3  20   2      175.04      206.48      7.23 o 
   4  20   2       22.93       23.85      3.90 o 
   5  20   2       37.92       36.09      3.98 o 
   6  20   2        4.77       -0.29      2.89 o 
   7  20   2     1105.68     1079.56     14.22 o 
   8  20   2        3.60       -1.11      4.42 o 
   9  20   2       40.53       45.87      5.25 o 
  10  20   2       34.52       48.60      5.39 o 
  11  20   2      525.21      531.88     12.51 o 
  12  20   2      118.56      127.04      8.01 o 
  13  20   2       21.45       33.95      5.26 o 
  14  20   2       92.85      111.75      7.22 o 
  15  20   2       41.84       39.87      5.58 o 
  16  20   2        9.27       14.96      5.75 o 
  17  20   2        9.06        0.53      4.53 o 
  18  20   2      267.28      279.28     11.14 o 
   1  21   2       57.05       59.80      4.71 o 
   2  21   2      212.34      193.04      6.75 o 
   3  21   2      103.42      108.92      5.92 o 
   4  21   2      206.30      201.77      7.33 o 
   5  21   2       73.25       87.10      5.62 o 
   6  21   2      420.58      401.10      9.14 o 
   7  21   2       10.41       12.52      3.51 o 
   8  21   2       32.25       22.36      4.51 o 
   9  21   2      224.41      205.29      8.47 o 
  10  21   2      130.79      142.36     10.04 o 
  11  21   2       90.49      122.63      7.23 o 
  12  21   2      206.97      197.48      8.71 o 
  13  21   2      348.67      338.99     11.03 o 
  14  21   2       96.60       81.82      6.81 o 
  15  21   2        1.09        3.54      6.04 o 
  16  21   2      103.53      119.22      7.90 o 
  17  21   2       12.15        5.70      5.05 o 
   0  22   2      314.02      287.57     11.50 o 
   1  22   2      128.83      116.62      5.81 o 
   2  22   2      202.42      180.71      7.21 o 
   3  22   2        1.51        0.39      3.43 o 
   4  22   2       16.92       26.58      4.31 o 
   5  22   2       14.44        8.65      3.80 o 
   6  22   2       76.06       84.71      5.98 o 
   7  22   2        9.80       11.26      4.20 o 
   8  22   2        0.78        2.68      3.94 o 
   9  22   2        0.34       -4.19      3.67 o 
  10  22   2       49.76       31.95      5.21 o 
  11  22   2        0.23        1.98      4.08 o 
  12  22   2        0.72       -2.38      3.97 o 
  13  22   2        0.30        0.41      4.26 o 
  14  22   2       11.55       10.12      4.92 o 
  15  22   2       32.42       34.61      6.53 o 
  16  22   2       47.39       43.52      6.56 o 
   1  23   2       51.67       45.95      4.64 o 
   2  23   2      134.43      177.42      8.44 o 
   3  23   2        0.00       -1.30      3.59 o 
   4  23   2        2.39        5.75      3.76 o 
   5  23   2       79.62       79.64      5.74 o 
   6  23   2       49.86       55.26      5.91 o 
   7  23   2       89.15      108.54      7.79 o 
   8  23   2       12.93       12.64      5.06 o 
   9  23   2       21.92       15.76      4.71 o 
  10  23   2       58.08       65.00      7.86 o 
  11  23   2        7.61        3.87      4.58 o 
  12  23   2        6.07        6.86      4.61 o 
  13  23   2       13.26       15.35      5.28 o 
  14  23   2        0.98        2.19      4.92 o 
   0  24   2      961.66      910.64     19.89 o 
   1  24   2       92.66       87.13      6.18 o 
   2  24   2       17.42       20.63      4.54 o 
   3  24   2       66.71       61.91      6.01 o 
   4  24   2        6.84       14.54      4.66 o 
   5  24   2        1.06        0.11      3.91 o 
   6  24   2       78.71       91.57      6.84 o 
   7  24   2      258.28      254.02     10.89 o 
   8  24   2        0.75        0.73      4.76 o 
   9  24   2        3.61       -0.69      4.69 o 
  10  24   2      210.57      225.87      9.61 o 
  11  24   2       61.93       68.94      6.85 o 
  12  24   2      164.66      176.95      9.19 o 
  13  24   2        0.33       -1.47      4.71 o 
   1  25   2      157.61      186.78      7.91 o 
   2  25   2       50.49       39.59      5.18 o 
   3  25   2        8.18       12.04      4.51 o 
   4  25   2        0.08        4.01      4.34 o 
   5  25   2        6.04       13.06      4.72 o 
   6  25   2        0.13       -2.32      4.61 o 
   7  25   2      154.37      157.07      9.25 o 
   8  25   2        4.53       -2.38      4.72 o 
   9  25   2      169.88      171.77      9.79 o 
  10  25   2        1.18       -8.92      5.95 o 
  11  25   2       65.85       52.09     10.93 o 
   0  26   2       77.66      115.98     13.59 o 
   1  26   2        0.02       11.65      5.95 o 
   2  26   2        3.12       -7.45      4.97 o 
   3  26   2       95.74      106.34      9.54 o 
   4  26   2        8.31        8.25      5.71 o 
   5  26   2       22.51       20.63      7.89 o 
   6  26   2        1.75       -2.64      7.03 o 
   7  26   2        7.76        0.87     11.32 o 
   8  26   2       95.03      109.30     11.85 o 
   1  27   2        9.78        5.33      6.93 o 
   2  27   2       66.03       73.18      8.63 o 
   3  27   2        7.53       -2.79      5.30 o 
   4  27   2       54.25       83.39      9.10 o 
   1   1   3        1.17        1.24      1.58 o 
   2   1   3        1.54        0.23      1.29 o 
   3   1   3       41.37       39.47      2.00 o 
   4   1   3      354.85      368.90      4.85 o 
   5   1   3     1420.39     1433.93     10.28 o 
   6   1   3       14.20       39.20      1.96 o 
   7   1   3      716.87      684.19      6.57 o 
   8   1   3       10.25       12.97      1.65 o 
   9   1   3       64.82       72.51      2.60 o 
  10   1   3      202.82      251.79      4.39 o 
  11   1   3        0.22        3.88      1.74 o 
  12   1   3     1181.40     1168.19     12.70 o 
  13   1   3       56.91       59.89      3.95 o 
  14   1   3       45.87       52.57      3.59 o 
  15   1   3      562.71      552.98     19.94 o 
  16   1   3       48.05       54.23      4.51 o 
  17   1   3        8.54       15.55      3.66 o 
  18   1   3       14.28        5.55      4.07 o 
  19   1   3      376.53      376.96      9.96 o 
  20   1   3        0.01       -1.67      3.48 o 
  21   1   3       31.06       32.30      4.79 o 
  22   1   3        6.19        9.72      4.16 o 
  23   1   3      439.02      448.27     12.02 o 
  24   1   3        1.84        2.73      4.18 o 
  25   1   3       53.26       56.56      6.35 o 
  26   1   3       36.05       34.51      5.79 o 
   0   2   3     1281.34     1206.81     16.13 o 
   1   2   3       16.58       23.61      3.25 o 
   2   2   3     3092.98     3456.98     19.32 o 
   3   2   3     8459.69     8570.93     39.24 o 
   4   2   3     1275.34     1291.52      9.64 o 
   5   2   3       20.07       31.42      2.28 o 
   6   2   3     1099.57     1045.86      8.21 o 
   7   2   3      881.46      985.38      8.04 o 
   8   2   3      400.93      427.94      5.62 o 
   9   2   3     1542.91     1536.13     10.87 o 
  10   2   3     3020.31     3255.74     19.61 o 
  11   2   3      995.28     1018.10     10.54 o 
  12   2   3      627.12      672.91      8.70 o 
  13   2   3      173.96      206.49      5.78 o 
  14   2   3       17.05       19.98      2.93 o 
  15   2   3      936.37      922.97     12.29 o 
  16   2   3     1175.84     1086.45     15.45 o 
  17   2   3      959.01      938.75     14.41 o 
  18   2   3      523.73      547.33     11.36 o 
  19   2   3      221.00      224.81      8.06 o 
  20   2   3        1.54        3.16      3.63 o 
  21   2   3      147.22      160.11      9.22 o 
  22   2   3      262.70      258.77      9.41 o 
  23   2   3      166.22      155.65      8.01 o 
  24   2   3        1.05        3.41      5.32 o 
  25   2   3        1.57        8.12      4.59 o 
  26   2   3       31.39       33.55      5.85 o 
   1   3   3      947.05     1053.24      8.21 o 
   2   3   3     1450.50     1579.39     14.39 o 
   3   3   3      986.36      974.94      9.95 o 
   4   3   3      151.18      171.53      5.16 o 
   5   3   3      862.14      911.81      7.88 o 
   6   3   3     1418.94     1325.97     10.04 o 
   7   3   3     1447.82     1421.41      9.97 o 
   8   3   3      536.03      540.67      5.85 o 
   9   3   3     1870.03     2018.02     13.93 o 
  10   3   3      209.99      204.34      4.91 o 
  11   3   3       93.85      107.67      4.07 o 
  12   3   3       80.71       74.56      3.59 o 
  13   3   3       55.13       57.03      3.62 o 
  14   3   3        1.18        1.91      2.42 o 
  15   3   3        0.16       -3.39      2.27 o 
  16   3   3      595.06      628.04     10.52 o 
  17   3   3       71.29       83.34      5.38 o 
  18   3   3        5.70        2.73      3.39 o 
  19   3   3      747.82      725.62     13.54 o 
  20   3   3      251.72      249.45      8.74 o 
  21   3   3       16.74       22.33      4.59 o 
  22   3   3      134.64      133.99      7.37 o 
  23   3   3        2.65        1.60      4.05 o 
  24   3   3      110.65      111.40      7.25 o 
  25   3   3        4.84        6.32      5.46 o 
  26   3   3        0.44        1.27      4.67 o 
   0   4   3      255.90      243.34      5.11 o 
   1   4   3      392.90      419.63      5.76 o 
   2   4   3      772.87      749.45      8.99 o 
   3   4   3      950.13      980.93     11.18 o 
   4   4   3      536.06      582.08      6.03 o 
   5   4   3      113.14      119.56      3.01 o 
   6   4   3      907.66      924.62      8.04 o 
   7   4   3       47.56       42.09      2.97 o 
   8   4   3       13.23       17.46      1.94 o 
   9   4   3        7.23        8.90      2.45 o 
  10   4   3       29.87       37.58      2.76 o 
  11   4   3       18.40       12.08      2.30 o 
  12   4   3       28.88       42.31      3.68 o 
  13   4   3       97.28      109.68      4.20 o 
  14   4   3      203.44      218.18      6.32 o 
  15   4   3      156.58      159.88      5.73 o 
  16   4   3       39.83       47.03      4.00 o 
  17   4   3      156.53      155.14      6.03 o 
  18   4   3       73.14       78.09      5.48 o 
  19   4   3        3.01        3.61      3.55 o 
  20   4   3        0.39        1.69      3.68 o 
  21   4   3        4.00        8.84      4.09 o 
  22   4   3        0.18       13.12      4.35 o 
  23   4   3       12.18       14.28      4.41 o 
  24   4   3        0.02       -3.73      4.04 o 
  25   4   3        2.94        8.96      4.67 o 
  26   4   3        5.05       -4.75      6.60 o 
   1   5   3      740.83      663.38      8.20 o 
   2   5   3     4022.12     3804.36     22.52 o 
   3   5   3      671.12      611.92      6.95 o 
   4   5   3        7.06        3.15      1.69 o 
   5   5   3      634.13      599.71      6.14 o 
   6   5   3       29.21       32.17      2.56 o 
   7   5   3     1326.36     1423.31     11.94 o 
   8   5   3       24.39       16.03      3.16 o 
   9   5   3      815.39      791.64      9.04 o 
  10   5   3       88.34       91.92      3.66 o 
  11   5   3       19.78       13.75      2.36 o 
  12   5   3      125.20      145.17      4.60 o 
  13   5   3       45.92       46.34      3.46 o 
  14   5   3       49.20       55.04      3.58 o 
  15   5   3      132.95      146.26      5.61 o 
  16   5   3      376.08      384.72      8.51 o 
  17   5   3      666.26      680.67     11.36 o 
  18   5   3       18.46       13.22      3.45 o 
  19   5   3        0.04       -3.36      3.68 o 
  20   5   3      167.85      157.67      7.35 o 
  21   5   3        0.55       -1.18      3.70 o 
  22   5   3       34.05       34.68      5.23 o 
  23   5   3       10.03       14.51      4.42 o 
  24   5   3       11.98       14.08      4.81 o 
  25   5   3       49.21       54.65      6.34 o 
   0   6   3     2560.09     2457.13     30.69 o 
   1   6   3     3703.40     3662.56     22.03 o 
   2   6   3     1256.23     1116.41     10.05 o 
   3   6   3     1989.57     1947.26     15.77 o 
   4   6   3     7549.84     7678.68     37.65 o 
   5   6   3     1683.70     1668.99     13.28 o 
   6   6   3      461.93      441.61      5.92 o 
   7   6   3     1499.65     1480.97     11.70 o 
   8   6   3      327.26      311.93      5.71 o 
   9   6   3       59.30       84.36      4.13 o 
  10   6   3      378.85      370.70      6.48 o 
  11   6   3      445.05      467.78      7.49 o 
  12   6   3       17.31       26.12      2.81 o 
  13   6   3      477.29      494.72      8.07 o 
  14   6   3      259.55      264.26      6.47 o 
  15   6   3       17.52       40.87      3.82 o 
  16   6   3      908.16      948.28     13.22 o 
  17   6   3      617.55      578.79     10.73 o 
  18   6   3        0.67        1.45      3.01 o 
  19   6   3      184.38      181.92      6.94 o 
  20   6   3      113.64      107.29      6.51 o 
  21   6   3      304.00      305.94      9.65 o 
  22   6   3      148.53      146.16      7.66 o 
  23   6   3      209.51      229.44      9.38 o 
  24   6   3       34.79       43.87      5.89 o 
  25   6   3       30.72       37.13      5.88 o 
   1   7   3      861.85      806.17      8.55 o 
   2   7   3      350.88      345.26      5.55 o 
   3   7   3     1981.21     2034.76     14.79 o 
   4   7   3       23.56       43.10      2.13 o 
   5   7   3     1918.21     1912.52     13.12 o 
   6   7   3     1240.82     1292.66     10.58 o 
   7   7   3      378.21      440.95      6.92 o 
   8   7   3     2668.03     2809.31     18.22 o 
   9   7   3      262.44      307.15      5.55 o 
  10   7   3      404.23      412.87      6.55 o 
  11   7   3      607.37      636.42      8.75 o 
  12   7   3      596.51      602.74      8.75 o 
  13   7   3     1229.73     1276.05     13.47 o 
  14   7   3     2056.47     1989.06     18.21 o 
  15   7   3      469.01      463.82      8.46 o 
  16   7   3     1724.17     1771.53     18.58 o 
  17   7   3       60.18       53.87      4.55 o 
  18   7   3        2.52       -0.50      3.27 o 
  19   7   3       17.28       25.34      3.98 o 
  20   7   3       39.14       37.23      4.48 o 
  21   7   3       11.21        7.48      6.28 o 
  22   7   3       95.28       87.60      6.53 o 
  23   7   3      545.52      559.14     14.70 o 
  24   7   3        3.68        1.18      4.46 o 
  25   7   3      123.05      125.24     10.22 o 
   0   8   3      580.88      600.88     16.69 o 
   1   8   3      679.36      689.90      7.99 o 
   2   8   3      422.04      458.11      7.71 o 
   3   8   3      203.88      241.70      4.78 o 
   4   8   3      323.98      321.48      6.44 o 
   5   8   3      208.98      225.55      5.71 o 
   6   8   3      294.41      291.83      5.52 o 
   7   8   3      146.87      163.52      4.50 o 
   8   8   3       43.41       38.07      2.91 o 
   9   8   3       55.15       61.05      3.33 o 
  10   8   3      585.60      569.01      8.37 o 
  11   8   3      447.48      425.57      6.93 o 
  12   8   3      392.15      405.46      6.97 o 
  13   8   3       77.52       73.94      3.79 o 
  14   8   3       49.78       60.41      3.69 o 
  15   8   3       33.84       26.62      3.31 o 
  16   8   3       28.78       35.65      3.64 o 
  17   8   3      105.50      115.89      5.66 o 
  18   8   3      210.41      230.12      7.48 o 
  19   8   3      175.10      192.39      8.66 o 
  20   8   3       99.05      108.29      6.59 o 
  21   8   3      134.24      132.56      8.06 o 
  22   8   3       15.45        7.80      5.00 o 
  23   8   3        0.41       -3.49      4.66 o 
  24   8   3        0.00        5.43      5.63 o 
  25   8   3       36.53       40.76      8.17 o 
   1   9   3      510.71      440.34      6.48 o 
   2   9   3      898.22      851.35      9.09 o 
   3   9   3     1844.96     1828.38     16.18 o 
   4   9   3      191.28      225.86      7.24 o 
   5   9   3      258.07      228.63      5.79 o 
   6   9   3      278.27      313.54      7.02 o 
   7   9   3       40.50       47.80      3.36 o 
   8   9   3      224.80      213.47      5.92 o 
   9   9   3        4.91        0.03      2.14 o 
  10   9   3      189.22      181.76      5.75 o 
  11   9   3       24.30       19.25      3.14 o 
  12   9   3      182.21      174.95      5.41 o 
  13   9   3      157.29      129.62      5.02 o 
  14   9   3       12.79       10.78      3.01 o 
  15   9   3      366.54      371.26      7.90 o 
  16   9   3      305.65      310.75      8.14 o 
  17   9   3      134.36      113.55      6.27 o 
  18   9   3       21.95       11.87      3.95 o 
  19   9   3        3.34        6.00      3.88 o 
  20   9   3       59.54       61.29      6.29 o 
  21   9   3      194.45      190.43      9.35 o 
  22   9   3       99.49      106.47      7.82 o 
  23   9   3       11.00        9.97      6.84 o 
  24   9   3       28.31       36.30     10.22 o 
   0  10   3      957.94      890.34     14.65 o 
   1  10   3      557.46      540.07      7.37 o 
   2  10   3     2423.01     2532.32     20.08 o 
   3  10   3      216.49      257.20      6.25 o 
   4  10   3      481.16      444.57      7.86 o 
   5  10   3      631.71      624.52      9.29 o 
   6  10   3      289.78      285.23      7.53 o 
   7  10   3      911.00      871.48     11.25 o 
   8  10   3       24.16       28.58      3.14 o 
   9  10   3       17.36       23.76      3.08 o 
  10  10   3      519.87      514.66      9.15 o 
  11  10   3      586.69      607.46     10.08 o 
  12  10   3     1757.36     1673.93     17.45 o 
  13  10   3       54.74       51.28      4.20 o 
  14  10   3      899.12      881.60     13.12 o 
  15  10   3      695.04      698.48     11.64 o 
  16  10   3      320.63      318.28      9.16 o 
  17  10   3      415.01      399.59     11.27 o 
  18  10   3      151.51      163.40      8.30 o 
  19  10   3        2.49        0.45      4.20 o 
  20  10   3      393.17      374.16     15.81 o 
  21  10   3       67.35       56.70      6.49 o 
  22  10   3       86.73       77.43      8.22 o 
  23  10   3       68.92       69.23      8.34 o 
  24  10   3       51.78       74.48     10.70 o 
   1  11   3      502.25      587.12      8.53 o 
   2  11   3     1956.87     1993.34     17.57 o 
   3  11   3       23.16       18.29      2.99 o 
   4  11   3      215.44      253.62      6.23 o 
   5  11   3      415.84      463.50      8.25 o 
   6  11   3       24.05       23.74      3.01 o 
   7  11   3      907.01      951.30     12.36 o 
   8  11   3        0.01        5.20      3.19 o 
   9  11   3       95.41       97.92      4.73 o 
  10  11   3       72.25       88.30      4.65 o 
  11  11   3       26.27       17.13      3.56 o 
  12  11   3       92.11       97.36      5.08 o 
  13  11   3      135.85      186.45      6.49 o 
  14  11   3      126.74      106.31      6.26 o 
  15  11   3     1203.92     1151.40     16.65 o 
  16  11   3      306.15      296.91      9.33 o 
  17  11   3      234.42      276.61      9.03 o 
  18  11   3       37.14       27.13      5.01 o 
  19  11   3        7.00        6.07      4.60 o 
  20  11   3      219.81      234.17     10.08 o 
  21  11   3        7.26        4.94      5.35 o 
  22  11   3       15.84       23.83      6.42 o 
  23  11   3      114.61       88.09      9.75 o 
  24  11   3       30.68       37.61      8.93 o 
   0  12   3      197.94      218.62      7.49 o 
   1  12   3      270.77      258.07      6.35 o 
   2  12   3      622.47      631.26      9.50 o 
   3  12   3        1.89        0.18      2.40 o 
   4  12   3      950.01      947.24     11.97 o 
   5  12   3      177.25      191.36      5.84 o 
   6  12   3      220.60      217.09      6.22 o 
   7  12   3      861.63      810.78     11.38 o 
   8  12   3        1.86        7.74      2.78 o 
   9  12   3       99.89       93.83      4.84 o 
  10  12   3        5.11       19.99      3.32 o 
  11  12   3     1024.43      979.52     14.80 o 
  12  12   3      430.75      413.65     10.14 o 
  13  12   3       76.47       84.56      4.97 o 
  14  12   3       54.69       50.08      4.44 o 
  15  12   3       10.12       22.21      4.35 o 
  16  12   3      133.46      131.46      6.89 o 
  17  12   3       66.37       77.30      6.04 o 
  18  12   3      543.08      522.74     14.59 o 
  19  12   3       79.84      105.06      7.55 o 
  20  12   3       25.39       23.45      5.96 o 
  21  12   3      139.85      124.42      9.48 o 
  22  12   3        6.93        8.73      5.26 o 
  23  12   3       17.33       12.90      6.43 o 
   1  13   3      763.51      724.38     10.41 o 
   2  13   3      204.51      239.53      6.03 o 
   3  13   3       14.18        9.91      2.54 o 
   4  13   3       12.82        1.91      2.51 o 
   5  13   3       18.98       26.56      3.12 o 
   6  13   3       24.89       38.72      3.41 o 
   7  13   3       49.66       68.29      4.39 o 
   8  13   3      812.46      759.06     11.45 o 
   9  13   3        3.49       12.23      3.24 o 
  10  13   3       58.32       69.58      4.65 o 
  11  13   3       45.12       56.43      4.42 o 
  12  13   3      558.70      531.32     10.19 o 
  13  13   3      404.63      386.26      9.06 o 
  14  13   3      138.24      152.97      7.02 o 
  15  13   3       58.30       45.34      5.14 o 
  16  13   3      597.06      564.45     12.41 o 
  17  13   3      108.55      105.00      6.65 o 
  18  13   3       26.20       29.61      5.49 o 
  19  13   3      258.30      245.43     10.25 o 
  20  13   3        4.82        3.66      5.12 o 
  21  13   3        6.16        8.02      5.73 o 
  22  13   3        2.61        6.95      6.26 o 
   0  14   3     7483.67     7430.98     60.65 o 
   1  14   3       45.13       24.23      3.35 o 
   2  14   3        0.09        4.98      3.34 o 
   3  14   3        0.67        1.23      2.47 o 
   4  14   3     2759.55     2671.87     21.22 o 
   5  14   3      268.86      282.03      8.69 o 
   6  14   3       62.27       66.39      5.00 o 
   7  14   3       64.74       81.94      5.75 o 
   8  14   3     1014.57      973.44     12.50 o 
   9  14   3      111.75      111.90      5.17 o 
  10  14   3      764.93      786.29     12.20 o 
  11  14   3       64.28       76.26      4.96 o 
  12  14   3      157.61      165.61      6.49 o 
  13  14   3       82.96       90.35      5.42 o 
  14  14   3      419.26      387.01     10.35 o 
  15  14   3      545.61      486.97     14.33 o 
  16  14   3       62.71       65.12      5.72 o 
  17  14   3       38.36       51.86      5.54 o 
  18  14   3      296.08      296.56     13.62 o 
  19  14   3       13.39       13.49      5.63 o 
  20  14   3        4.75       12.32      5.83 o 
  21  14   3        3.35       -2.10      5.28 o 
  22  14   3      204.22      212.35     12.21 o 
   1  15   3      112.02      138.77      5.19 o 
   2  15   3       35.56       34.37      3.48 o 
   3  15   3       64.75       57.35      3.89 o 
   4  15   3      207.38      190.65      5.82 o 
   5  15   3      298.62      313.19      7.37 o 
   6  15   3     1483.00     1534.28     15.94 o 
   7  15   3     2559.21     2493.77     21.33 o 
   8  15   3      497.62      481.60      9.15 o 
   9  15   3     1609.06     1661.81     17.21 o 
  10  15   3       41.23       65.74      4.52 o 
  11  15   3      614.90      594.94     11.13 o 
  12  15   3     1704.63     1645.65     18.84 o 
  13  15   3      379.31      390.36     10.32 o 
  14  15   3       17.29       27.81      4.52 o 
  15  15   3        7.10        5.93      3.96 o 
  16  15   3       64.08       66.88      5.84 o 
  17  15   3      208.16      203.62      8.58 o 
  18  15   3      101.61      100.06      9.95 o 
  19  15   3       38.03       43.26     11.02 o 
  20  15   3       16.28       17.43      6.43 o 
  21  15   3        1.16       -1.31      6.18 o 
   0  16   3      372.04      382.87     11.52 o 
   1  16   3     1196.15     1236.38     14.19 o 
   2  16   3       27.98       32.46      3.58 o 
   3  16   3      575.76      538.80      9.85 o 
   4  16   3      176.85      166.85      5.71 o 
   5  16   3        5.68        4.56      2.89 o 
   6  16   3      121.11      126.92      5.73 o 
   7  16   3      590.76      559.06      9.91 o 
   8  16   3      169.53      158.58      6.00 o 
   9  16   3      262.24      242.11      7.23 o 
  10  16   3      454.03      472.53      9.54 o 
  11  16   3       51.07       40.04      4.24 o 
  12  16   3       84.94       77.86      7.23 o 
  13  16   3       31.54       31.61      5.00 o 
  14  16   3       66.15       51.32      5.42 o 
  15  16   3        4.35       -0.32      3.67 o 
  16  16   3      240.42      230.59      9.04 o 
  17  16   3       13.47       18.47      5.19 o 
  18  16   3       16.94       15.97      5.30 o 
  19  16   3       29.18       39.61      7.93 o 
  20  16   3        5.32        7.55      6.37 o 
   1  17   3      148.20      142.87      5.62 o 
   2  17   3       78.17       93.95      4.88 o 
   3  17   3      399.59      400.85      9.20 o 
   4  17   3      457.77      459.32      9.83 o 
   5  17   3      142.09      136.81      5.54 o 
   6  17   3       16.81       20.60      4.50 o 
   7  17   3      229.41      256.84      7.22 o 
   8  17   3       70.59       92.76      5.12 o 
   9  17   3      386.44      357.22      8.53 o 
  10  17   3       17.84       10.88      3.50 o 
  11  17   3       13.29       13.55      3.57 o 
  12  17   3      306.40      295.74      8.85 o 
  13  17   3      341.13      326.02      9.97 o 
  14  17   3       48.07       43.91      5.47 o 
  15  17   3        0.34       -4.18      3.82 o 
  16  17   3       68.90       82.67      7.98 o 
  17  17   3       43.35       41.35      6.17 o 
  18  17   3        4.11        7.01      5.11 o 
  19  17   3      333.81      385.79     13.34 o 
  20  17   3        5.12       11.47      6.84 o 
   0  18   3        4.43       14.02      4.94 o 
   1  18   3        2.29        6.69      3.67 o 
   2  18   3      579.38      523.43      9.70 o 
   3  18   3       54.40       61.08      4.83 o 
   4  18   3      821.85      800.71     12.98 o 
   5  18   3       47.85       43.67      5.28 o 
   6  18   3       34.59       33.73      5.44 o 
   7  18   3      847.33      821.28     12.33 o 
   8  18   3      157.65      127.64      6.29 o 
   9  18   3       34.02       32.74      4.05 o 
  10  18   3      254.06      216.29      7.17 o 
  11  18   3      424.05      484.73     11.00 o 
  12  18   3      399.23      388.48      9.99 o 
  13  18   3       80.66       68.17      5.56 o 
  14  18   3      362.06      341.87     11.69 o 
  15  18   3       51.28       51.99      6.46 o 
  16  18   3      231.80      255.63     10.85 o 
  17  18   3       53.59       67.15      7.21 o 
  18  18   3      706.23      825.73     18.76 o 
  19  18   3        4.43        8.94      6.06 o 
   1  19   3      612.37      626.45     10.81 o 
   2  19   3      310.75      282.00      8.41 o 
   3  19   3      536.61      556.47     11.25 o 
   4  19   3        0.82        2.56      3.35 o 
   5  19   3       15.10       13.71      4.35 o 
   6  19   3      156.59      145.03      6.60 o 
   7  19   3       34.08       39.69      4.26 o 
   8  19   3        0.00        7.15      3.40 o 
   9  19   3      176.23      179.97      7.82 o 
  10  19   3        2.43       -4.85      3.23 o 
  11  19   3        2.55        1.12      3.75 o 
  12  19   3       45.38       37.69      4.85 o 
  13  19   3      164.41      176.68      8.32 o 
  14  19   3       10.92        4.79      4.81 o 
  15  19   3      151.82      174.93      9.52 o 
  16  19   3       80.27      103.19      8.22 o 
  17  19   3      345.98      390.89     16.07 o 
  18  19   3        0.54       -1.61      5.40 o 
   0  20   3     2084.69     2065.52     29.17 o 
   1  20   3        3.47       14.76      3.92 o 
   2  20   3       19.60       32.58      4.58 o 
   3  20   3      138.60      136.38      6.49 o 
   4  20   3        0.27       -2.37      3.43 o 
   5  20   3       58.01       62.09      5.99 o 
   6  20   3        8.55        1.93      3.49 o 
   7  20   3      145.05      127.74      6.75 o 
   8  20   3       21.34       25.17      5.24 o 
   9  20   3       74.81       62.99      5.03 o 
  10  20   3      194.90      214.65      8.08 o 
  11  20   3       14.05       24.30      4.52 o 
  12  20   3       17.36       14.10      4.67 o 
  13  20   3       34.89       30.12      5.41 o 
  14  20   3       24.35       26.80      6.02 o 
  15  20   3        8.77        3.43      5.03 o 
  16  20   3        8.24       20.39      6.19 o 
  17  20   3       27.39       35.11     10.19 o 
   1  21   3       54.47       57.39      5.24 o 
   2  21   3      153.27      148.32      6.89 o 
   3  21   3       40.56       26.67      4.47 o 
   4  21   3      248.12      248.99      8.53 o 
   5  21   3      174.27      150.81      7.05 o 
   6  21   3       91.63       84.26      5.82 o 
   7  21   3       55.28       46.37      5.08 o 
   8  21   3        0.78       -2.55      3.56 o 
   9  21   3       82.04       79.96      5.89 o 
  10  21   3       33.74       31.56      4.82 o 
  11  21   3      220.69      220.04      9.23 o 
  12  21   3       92.38       94.19      7.08 o 
  13  21   3       30.30       25.87      5.30 o 
  14  21   3       27.60       24.83      5.31 o 
  15  21   3       32.25       34.49      6.43 o 
   0  22   3      297.39      338.99     16.45 o 
   1  22   3      308.72      282.58      9.00 o 
   2  22   3       53.37       50.32      5.64 o 
   3  22   3       66.66       46.00      5.26 o 
   4  22   3     1423.14     1492.09     19.56 o 
   5  22   3       12.18       23.23      5.32 o 
   6  22   3      254.16      272.55      9.11 o 
   7  22   3       50.77       44.79      5.26 o 
   8  22   3       89.52       79.94      6.12 o 
   9  22   3       89.71       69.25      6.82 o 
  10  22   3       97.69       95.98      7.92 o 
  11  22   3       95.65       78.27      7.58 o 
  12  22   3       39.33       37.24      5.90 o 
  13  22   3       91.22       99.93      7.69 o 
  14  22   3      309.36      300.12     11.48 o 
   1  23   3      707.58      691.30     13.53 o 
   2  23   3       40.26       38.01      5.08 o 
   3  23   3        0.87        3.57      3.98 o 
   4  23   3      100.38      112.13      6.75 o 
   5  23   3       66.63       55.45      5.59 o 
   6  23   3        1.70        5.42      4.07 o 
   7  23   3      755.37      803.26     14.82 o 
   8  23   3      174.74      176.01      8.06 o 
   9  23   3      232.10      253.72     14.72 o 
  10  23   3      112.59      136.12     14.66 o 
  11  23   3      193.00      183.41     10.16 o 
  12  23   3        7.06        9.78      6.03 o 
   0  24   3       96.53       87.12     11.84 o 
   1  24   3       50.24       53.90      6.31 o 
   2  24   3        0.30        1.72      4.04 o 
   3  24   3       11.86        8.57      5.33 o 
   4  24   3       39.75       26.39      4.84 o 
   5  24   3       66.19       93.64      6.53 o 
   6  24   3        3.19        3.09      4.08 o 
   7  24   3       38.14       39.08      7.25 o 
   8  24   3       31.16       35.45      6.39 o 
   9  24   3       10.88       14.38      6.22 o 
  10  24   3       14.14       18.37      6.06 o 
   1  25   3       24.07       13.16      5.25 o 
   2  25   3        0.96       -1.20      4.54 o 
   3  25   3        4.35        1.12      4.17 o 
   4  25   3        2.79       -2.13      3.96 o 
   5  25   3        0.36        0.89      4.23 o 
   6  25   3        0.02       -1.40      4.57 o 
   7  25   3        7.18        7.30      5.77 o 
   8  25   3       23.28       37.50      7.01 o 
   0  26   3       45.87       42.27     10.87 o 
   1  26   3        2.26       15.80      5.11 o 
   2  26   3       65.60       85.82      9.53 o 
   3  26   3       11.96       10.88      4.87 o 
   4  26   3       10.85       14.82      4.89 o 
   0   0   4     8008.25     8459.96     85.40 o 
   1   0   4     1266.62     1336.14     21.63 o 
   2   0   4     8985.84     8510.61     60.68 o 
   3   0   4     1786.05     1652.37     18.62 o 
   4   0   4    11780.38    11777.63     72.11 o 
   5   0   4     2642.62     2693.86     23.14 o 
   6   0   4      843.16      913.37     12.17 o 
   7   0   4     1326.96     1371.22     15.33 o 
   8   0   4      113.87      114.97      4.88 o 
   9   0   4      309.60      322.16      7.65 o 
  10   0   4     1605.04     1650.90     24.42 o 
  11   0   4     1994.07     1965.43     27.71 o 
  12   0   4     1954.14     1941.13     28.19 o 
  13   0   4     1367.46     1476.52     39.31 o 
  14   0   4     3183.01     3262.23     51.81 o 
  15   0   4        5.09       10.91      6.80 o 
  16   0   4      441.48      458.56     14.69 o 
  17   0   4      463.61      438.88     14.87 o 
  18   0   4      177.87      176.69     14.63 o 
  19   0   4      192.38      194.17     11.55 o 
  20   0   4     2316.46     2384.26     38.25 o 
  21   0   4      363.47      387.07     15.84 o 
  22   0   4     1051.01     1099.34     26.06 o 
  23   0   4       45.40       37.41      7.79 o 
  24   0   4      213.66      219.61     15.02 o 
   1   1   4       99.42      114.37      4.07 o 
   2   1   4       34.47       33.83      3.44 o 
   3   1   4      203.82      220.84      4.64 o 
   4   1   4     1314.88     1389.67     11.29 o 
   5   1   4        1.09       13.30      2.09 o 
   6   1   4     2676.45     2728.63     16.58 o 
   7   1   4       14.43       20.08      2.19 o 
   8   1   4        0.61        5.38      1.87 o 
   9   1   4      198.29      189.28      4.75 o 
  10   1   4      745.47      748.96      9.37 o 
  11   1   4       34.90       44.57      3.95 o 
  12   1   4       15.54       12.60      3.16 o 
  13   1   4      723.65      750.41     12.11 o 
  14   1   4       28.29       28.28      3.92 o 
  15   1   4        5.68       11.37      3.50 o 
  16   1   4       81.86       69.76      5.64 o 
  17   1   4       97.31       95.83      5.91 o 
  18   1   4       17.95       15.36      4.13 o 
  19   1   4       46.28       48.07      5.31 o 
  20   1   4        0.30        8.77      4.16 o 
  21   1   4        4.58        5.07      4.10 o 
  22   1   4       10.21       15.60      4.91 o 
  23   1   4      159.97      148.75      8.28 o 
  24   1   4        8.00        6.72      4.71 o 
   0   2   4     2115.88     2082.72     21.10 o 
   1   2   4       53.79       74.15      3.22 o 
   2   2   4     2331.66     2259.26     18.62 o 
   3   2   4     2661.77     2626.65     17.75 o 
   4   2   4      544.64      516.19      6.60 o 
   5   2   4      338.63      344.38      5.54 o 
   6   2   4      104.62      123.26      3.52 o 
   7   2   4     2434.24     2548.95     15.95 o 
   8   2   4      650.71      672.29      9.34 o 
   9   2   4      484.42      463.21      7.32 o 
  10   2   4        6.85       10.05      2.40 o 
  11   2   4      453.84      454.67      7.55 o 
  12   2   4       49.63       76.15      5.01 o 
  13   2   4        8.42       10.26      3.15 o 
  14   2   4        2.54       11.00      3.27 o 
  15   2   4       87.05       72.74      5.10 o 
  16   2   4        3.38        7.70      4.27 o 
  17   2   4       39.04       54.09      5.74 o 
  18   2   4       85.15       80.75      5.89 o 
  19   2   4      252.56      239.46      9.98 o 
  20   2   4      140.74      144.40      7.53 o 
  21   2   4        0.70        2.38      4.00 o 
  22   2   4       50.13       47.78      5.77 o 
  23   2   4       20.11       23.41      4.95 o 
  24   2   4        0.21        5.15      4.44 o 
   1   3   4      117.05       98.33      3.57 o 
   2   3   4      308.58      370.81      5.58 o 
   3   3   4      662.16      679.15      7.47 o 
   4   3   4      888.40      852.51     10.16 o 
   5   3   4       97.23      102.22      4.70 o 
   6   3   4     1294.24     1348.35     12.14 o 
   7   3   4      284.06      302.68      5.75 o 
   8   3   4     1225.09     1277.99     11.26 o 
   9   3   4        7.03        9.95      2.30 o 
  10   3   4     1564.87     1609.91     14.43 o 
  11   3   4       70.19       94.07      6.06 o 
  12   3   4        4.31       12.25      4.09 o 
  13   3   4      493.34      504.77      9.11 o 
  14   3   4        8.94       13.84      3.40 o 
  15   3   4       87.39       99.55      5.55 o 
  16   3   4       26.54       33.08      4.34 o 
  17   3   4      357.72      344.81     10.35 o 
  18   3   4      372.45      355.39      9.92 o 
  19   3   4        6.75       -0.58      3.76 o 
  20   3   4       65.67       57.02      5.66 o 
  21   3   4       59.70       69.40      6.21 o 
  22   3   4      141.69      135.74      7.79 o 
  23   3   4       45.57       48.93      6.51 o 
  24   3   4        8.94        5.59      4.74 o 
   0   4   4     5204.71     5036.13     36.98 o 
   1   4   4    10611.80    10292.75     46.93 o 
   2   4   4      189.35      175.98      4.52 o 
   3   4   4     2294.64     2313.38     15.26 o 
   4   4   4     5673.82     5852.02     40.06 o 
   5   4   4        0.00        5.48      2.08 o 
   6   4   4      920.27      935.36      9.91 o 
   7   4   4      233.48      264.72      5.55 o 
   8   4   4      635.86      636.32      9.35 o 
   9   4   4      465.07      470.28      7.45 o 
  10   4   4      199.83      219.59      5.52 o 
  11   4   4       36.88       31.85      3.26 o 
  12   4   4      178.42      161.92      5.10 o 
  13   4   4       14.16       22.77      3.22 o 
  14   4   4     1133.28     1180.84     14.45 o 
  15   4   4      258.02      273.87      8.36 o 
  16   4   4      286.55      287.97      8.55 o 
  17   4   4     1143.24     1197.51     18.54 o 
  18   4   4      250.76      248.53      8.60 o 
  19   4   4       36.25       46.11      5.24 o 
  20   4   4       88.01      108.03      8.19 o 
  21   4   4      560.89      596.04     13.43 o 
  22   4   4      238.07      251.88     10.82 o 
  23   4   4       29.34       30.83      6.15 o 
  24   4   4        0.05        0.50      4.97 o 
   1   5   4     1281.32     1276.57     12.86 o 
   2   5   4     1598.02     1589.93     13.74 o 
   3   5   4      890.06      889.57      9.85 o 
   4   5   4      170.31      196.27      5.59 o 
   5   5   4        0.51        1.28      2.40 o 
   6   5   4        0.49       -2.65      2.33 o 
   7   5   4     1694.93     1671.74     15.46 o 
   8   5   4      151.09      167.51      5.29 o 
   9   5   4      114.41      129.53      4.81 o 
  10   5   4      463.32      463.10      8.35 o 
  11   5   4      831.13      815.51     11.21 o 
  12   5   4        7.40        8.00      3.05 o 
  13   5   4      134.83      150.09      7.93 o 
  14   5   4      804.61      803.46     13.08 o 
  15   5   4       62.41       76.41      6.02 o 
  16   5   4      106.18      106.26      6.73 o 
  17   5   4       61.61       66.12      6.00 o 
  18   5   4       60.87       65.80      6.95 o 
  19   5   4      573.40      571.66     13.99 o 
  20   5   4      164.53      162.85      8.71 o 
  21   5   4       64.67       51.78      6.50 o 
  22   5   4       10.89       14.74      6.16 o 
  23   5   4       52.05       61.28      8.10 o 
  24   5   4       24.02       20.63      6.96 o 
   0   6   4     3678.90     3904.22     35.06 o 
   1   6   4      568.37      589.58      8.03 o 
   2   6   4      985.89     1125.01     11.58 o 
   3   6   4       25.79       43.83      3.38 o 
   4   6   4       14.97       18.44      3.52 o 
   5   6   4       28.10       37.15      3.75 o 
   6   6   4      141.10      142.24      5.06 o 
   7   6   4      514.15      491.64      9.99 o 
   8   6   4      132.90      128.18      5.39 o 
   9   6   4       56.63       80.54      5.52 o 
  10   6   4        5.13        1.86      2.80 o 
  11   6   4      459.55      458.93     14.88 o 
  12   6   4        4.25       12.77      3.42 o 
  13   6   4      106.61      106.63      5.57 o 
  14   6   4       49.85       49.41      5.06 o 
  15   6   4      195.17      189.94     10.69 o 
  16   6   4       19.86       22.72      4.67 o 
  17   6   4      138.41      119.57      8.24 o 
  18   6   4       30.96       41.68      7.33 o 
  19   6   4       27.87       31.60      5.99 o 
  20   6   4      157.11      152.94      9.64 o 
  21   6   4       51.93       65.62      7.87 o 
  22   6   4      125.86      118.74      9.50 o 
  23   6   4        7.73        6.09      5.75 o 
  24   6   4        0.00        3.20      6.19 o 
   1   7   4      133.19      136.70      4.39 o 
   2   7   4     1952.84     1989.97     20.25 o 
   3   7   4      600.51      556.86      8.88 o 
   4   7   4       28.24       28.26      3.12 o 
   5   7   4     1667.69     1649.87     16.11 o 
   6   7   4     1256.42     1173.52     13.46 o 
   7   7   4        1.19        7.45      2.70 o 
   8   7   4        8.97       10.52      3.28 o 
   9   7   4      114.83      110.54      4.90 o 
  10   7   4      387.14      359.28      7.94 o 
  11   7   4      357.23      365.06      8.16 o 
  12   7   4       67.52       88.33      5.22 o 
  13   7   4        2.27       -0.18      3.77 o 
  14   7   4      359.81      353.61     10.36 o 
  15   7   4     1809.72     1847.55     27.53 o 
  16   7   4      142.11      158.26      8.27 o 
  17   7   4      151.01      178.72      8.50 o 
  18   7   4        0.04        5.73      4.59 o 
  19   7   4        3.21       -3.34      4.48 o 
  20   7   4      194.71      194.08     10.65 o 
  21   7   4       24.10       26.53      6.44 o 
  22   7   4       31.64       45.90      7.28 o 
  23   7   4      225.28      238.19     14.46 o 
   0   8   4      157.54      195.55      7.28 o 
   1   8   4      747.39      727.05      9.16 o 
   2   8   4      100.72       97.29      5.52 o 
   3   8   4      622.45      635.25     11.10 o 
   4   8   4     1373.90     1323.47     14.33 o 
   5   8   4      708.76      638.36      9.91 o 
   6   8   4      902.05      920.62     12.01 o 
   7   8   4      122.71      153.35      5.49 o 
   8   8   4        0.78        5.88      2.64 o 
   9   8   4      238.55      225.50      6.58 o 
  10   8   4       53.33       69.56      4.62 o 
  11   8   4        2.80       -0.56      2.78 o 
  12   8   4       26.68       16.74      3.45 o 
  13   8   4      335.59      398.15      8.94 o 
  14   8   4       33.09       28.81      4.09 o 
  15   8   4      744.91      681.84     14.56 o 
  16   8   4      696.69      701.14     13.38 o 
  17   8   4      185.87      201.37      8.67 o 
  18   8   4       15.93        5.12      4.42 o 
  19   8   4      377.75      387.92     19.38 o 
  20   8   4      121.65      130.29     11.00 o 
  21   8   4       72.83       69.57      7.94 o 
  22   8   4       55.28       59.84      8.00 o 
  23   8   4        4.59       -6.08      5.39 o 
   1   9   4       58.64       54.53      4.10 o 
   2   9   4      470.71      459.03      8.30 o 
   3   9   4      351.28      396.21      7.91 o 
   4   9   4      801.81      810.55     11.18 o 
   5   9   4      236.18      235.63      6.53 o 
   6   9   4      830.02      806.96     11.42 o 
   7   9   4      178.10      198.54      6.30 o 
   8   9   4      254.75      213.99      6.43 o 
   9   9   4       90.26      103.19      4.93 o 
  10   9   4      798.22      775.64     11.78 o 
  11   9   4       84.54       80.06      5.05 o 
  12   9   4       94.88       87.00      5.04 o 
  13   9   4      334.46      326.48      8.37 o 
  14   9   4      108.44       93.43      5.38 o 
  15   9   4       25.15       19.00      4.33 o 
  16   9   4      339.48      316.36      9.42 o 
  17   9   4        6.68        2.28      4.26 o 
  18   9   4       18.86       25.56      5.55 o 
  19   9   4      115.52      103.21      7.67 o 
  20   9   4        9.63        5.36      5.52 o 
  21   9   4      109.78      121.07      9.45 o 
  22   9   4      151.18      155.42     10.54 o 
  23   9   4        3.51       -0.88      6.00 o 
   0  10   4      381.90      480.35     19.62 o 
   1  10   4      297.21      275.27      7.32 o 
   2  10   4      156.11      185.66      7.30 o 
   3  10   4       21.02       34.01      3.47 o 
   4  10   4      146.20      147.84      5.49 o 
   5  10   4        1.38        2.72      2.75 o 
   6  10   4       90.63       76.73      4.49 o 
   7  10   4       15.78       20.34      3.37 o 
   8  10   4        0.05       -1.22      2.65 o 
   9  10   4        9.64       13.62      3.18 o 
  10  10   4       20.98       38.07      3.85 o 
  11  10   4      152.83      158.16      7.49 o 
  12  10   4      234.44      269.85      7.77 o 
  13  10   4      159.43      148.01      9.56 o 
  14  10   4       98.49       90.69      6.62 o 
  15  10   4        1.40        9.05      3.52 o 
  16  10   4       16.70       11.63      4.06 o 
  17  10   4        3.86        2.15      4.34 o 
  18  10   4        2.54       11.52      5.47 o 
  19  10   4       43.81       52.46      7.05 o 
  20  10   4        3.31       13.03      5.37 o 
  21  10   4       30.86       33.10      8.26 o 
  22  10   4       54.43       62.50      9.06 o 
   1  11   4        3.44        6.57      3.19 o 
   2  11   4     1816.12     1791.10     17.56 o 
   3  11   4      629.86      580.48      9.83 o 
   4  11   4       72.55       70.31      4.44 o 
   5  11   4        9.40       10.10      3.33 o 
   6  11   4       26.07       21.47      3.36 o 
   7  11   4       28.20       30.90      3.69 o 
   8  11   4      240.30      225.58      6.87 o 
   9  11   4        7.96       10.22      3.21 o 
  10  11   4      374.41      363.74     10.23 o 
  11  11   4        0.09        1.64      3.08 o 
  12  11   4      138.57      158.00      6.88 o 
  13  11   4       83.33       77.26      5.30 o 
  14  11   4     1228.19     1223.61     16.29 o 
  15  11   4        8.79        6.95      3.64 o 
  16  11   4        7.25        8.77      4.53 o 
  17  11   4       68.68       59.06      6.30 o 
  18  11   4        1.15        2.06      4.69 o 
  19  11   4       62.49       56.96      6.64 o 
  20  11   4       97.89      102.76      8.05 o 
  21  11   4       20.47       12.79      6.22 o 
  22  11   4        0.92        4.00      6.55 o 
   0  12   4     1494.23     1494.28     25.66 o 
   1  12   4      214.23      218.64      8.32 o 
   2  12   4        4.37        3.58      4.29 o 
   3  12   4     1112.06     1128.96     13.95 o 
   4  12   4        8.50        6.35      2.96 o 
   5  12   4      141.71      132.42      7.01 o 
   6  12   4      284.76      287.08     10.69 o 
   7  12   4      566.64      571.59     10.34 o 
   8  12   4        5.01        6.58      3.11 o 
   9  12   4       29.66       24.59      3.76 o 
  10  12   4       24.35       16.54      3.94 o 
  11  12   4      351.79      361.79     10.16 o 
  12  12   4      436.00      458.67     10.12 o 
  13  12   4      157.20      176.30      8.46 o 
  14  12   4      129.28      128.59      6.32 o 
  15  12   4       73.00       60.50      5.06 o 
  16  12   4        0.06        4.99      4.54 o 
  17  12   4      253.89      263.19     10.54 o 
  18  12   4        0.12        6.30      4.69 o 
  19  12   4      235.84      225.48     11.82 o 
  20  12   4       27.67       21.10      5.72 o 
  21  12   4       12.04       15.47      6.14 o 
   1  13   4      635.26      665.92     12.16 o 
   2  13   4      217.34      236.94      7.73 o 
   3  13   4      133.98      163.12      9.08 o 
   4  13   4      111.62      112.78      5.34 o 
   5  13   4        8.48        0.91      2.91 o 
   6  13   4      244.85      269.42      7.58 o 
   7  13   4       46.69       48.00      4.25 o 
   8  13   4     1850.22     1802.19     19.29 o 
   9  13   4      131.97      138.00      6.09 o 
  10  13   4      634.42      621.68     13.19 o 
  11  13   4       17.69       19.97      3.93 o 
  12  13   4      472.23      463.72     10.60 o 
  13  13   4       10.50       24.06      4.24 o 
  14  13   4       39.87       34.91      4.59 o 
  15  13   4      366.10      356.10     13.34 o 
  16  13   4      677.07      645.06     13.76 o 
  17  13   4      410.61      405.33     17.42 o 
  18  13   4       39.75       39.87      9.29 o 
  19  13   4      130.83      142.65      8.78 o 
  20  13   4       29.22       54.89      8.18 o 
  21  13   4        1.20        4.57      5.53 o 
   0  14   4        9.77       41.07     10.67 o 
   1  14   4      288.23      282.74      8.52 o 
   2  14   4      189.79      169.01      7.06 o 
   3  14   4       32.24       34.31      4.40 o 
   4  14   4      655.25      609.10     11.84 o 
   5  14   4        0.00        4.08      3.18 o 
   6  14   4        3.81        2.52      3.20 o 
   7  14   4       24.52       25.24      3.89 o 
   8  14   4       59.45       50.57      4.61 o 
   9  14   4       21.97       14.34      3.67 o 
  10  14   4      379.32      407.88      9.68 o 
  11  14   4       12.29       20.19      4.13 o 
  12  14   4       39.00       50.63      4.92 o 
  13  14   4       93.17       76.35      5.47 o 
  14  14   4       22.56       21.99      4.21 o 
  15  14   4        0.09        3.43      4.07 o 
  16  14   4       38.61       42.61      6.66 o 
  17  14   4       12.91        7.88      4.96 o 
  18  14   4       95.38       82.49      7.45 o 
  19  14   4       14.38       13.43      6.18 o 
  20  14   4       64.07       57.17     12.70 o 
   1  15   4       60.75       69.79      6.15 o 
   2  15   4        7.05        2.22      3.47 o 
   3  15   4        0.15        2.54      3.36 o 
   4  15   4        5.48       11.91      3.87 o 
   5  15   4      488.64      538.11     12.98 o 
   6  15   4      881.94      859.70     13.23 o 
   7  15   4      375.14      346.90      8.78 o 
   8  15   4      132.89      149.34      6.41 o 
   9  15   4       21.66       37.09      4.49 o 
  10  15   4      404.86      410.32      9.82 o 
  11  15   4      714.69      652.21     12.21 o 
  12  15   4       52.15       58.36      5.16 o 
  13  15   4        6.75       10.34      3.79 o 
  14  15   4       11.00        8.66      4.38 o 
  15  15   4      161.28      176.27      8.79 o 
  16  15   4       33.73       35.84      5.92 o 
  17  15   4       33.99       49.15      6.11 o 
  18  15   4      155.65      160.43      9.44 o 
  19  15   4      117.24      153.30      9.41 o 
   0  16   4       70.35       92.51      8.55 o 
   1  16   4      210.42      201.87      7.87 o 
   2  16   4      564.57      571.06     12.04 o 
   3  16   4       45.93       58.08      5.30 o 
   4  16   4      528.96      498.63     11.38 o 
   5  16   4      206.20      211.64      8.13 o 
   6  16   4     1340.92     1373.41     18.99 o 
   7  16   4      322.12      320.54      8.78 o 
   8  16   4      605.93      576.46     11.45 o 
   9  16   4       26.53       22.67      4.11 o 
  10  16   4      126.33      105.85      6.07 o 
  11  16   4       62.77       70.23      5.52 o 
  12  16   4      133.38      138.75      6.89 o 
  13  16   4      160.00      161.88      7.80 o 
  14  16   4      439.93      414.35     11.66 o 
  15  16   4       10.92       17.35      5.26 o 
  16  16   4      341.80      363.60     11.75 o 
  17  16   4       69.08       68.04      6.67 o 
  18  16   4      109.27      135.15      9.11 o 
  19  16   4       22.64       19.17      7.12 o 
   1  17   4        0.11       10.94      4.09 o 
   2  17   4      444.83      404.84     10.67 o 
   3  17   4        0.28        2.51      3.68 o 
   4  17   4      197.86      217.34      8.36 o 
   5  17   4      512.95      534.68     12.19 o 
   6  17   4       78.72       98.55      6.51 o 
   7  17   4       52.37       45.92      5.24 o 
   8  17   4      131.91      135.02     11.90 o 
   9  17   4        8.96       10.38      3.81 o 
  10  17   4        0.29       -1.61      3.26 o 
  11  17   4      283.10      288.26      8.98 o 
  12  17   4       29.11       46.61      6.59 o 
  13  17   4      249.85      250.77      9.59 o 
  14  17   4      180.14      183.50      8.72 o 
  15  17   4       95.06       95.29      7.15 o 
  16  17   4       80.11       89.75      7.07 o 
  17  17   4       23.00       31.76      5.83 o 
  18  17   4      183.92      205.90     12.19 o 
   0  18   4      313.84      282.97     13.13 o 
   1  18   4       38.97       41.06      5.19 o 
   2  18   4       23.93       19.58      4.40 o 
   3  18   4       54.83       55.20      5.46 o 
   4  18   4        2.85        3.11      3.84 o 
   5  18   4        5.31        6.85      3.93 o 
   6  18   4        5.16        1.05      3.81 o 
   7  18   4       93.38      100.38      8.21 o 
   8  18   4        0.02        2.50      4.08 o 
   9  18   4        9.70        1.24      3.96 o 
  10  18   4        0.00        0.32      3.48 o 
  11  18   4      114.91      116.06      6.58 o 
  12  18   4       75.31       61.94      5.82 o 
  13  18   4        7.64        5.44      4.26 o 
  14  18   4       23.43        9.63      4.62 o 
  15  18   4       20.36       25.06      5.87 o 
  16  18   4       40.29       38.78      6.17 o 
  17  18   4       19.56       16.74      6.33 o 
   1  19   4      172.68      198.35      8.56 o 
   2  19   4       27.47       28.06      4.86 o 
   3  19   4        5.59       -2.92      6.57 o 
   4  19   4       32.15       20.02      5.94 o 
   5  19   4       88.99      115.30      7.12 o 
   6  19   4        3.85        1.19      3.89 o 
   7  19   4        2.64        0.13      3.94 o 
   8  19   4        0.45       -2.59      4.17 o 
   9  19   4       19.95       19.78      4.81 o 
  10  19   4       29.75       33.26      5.34 o 
  11  19   4        7.75       13.65      4.36 o 
  12  19   4       10.92       11.36      4.49 o 
  13  19   4       70.60       54.33      6.06 o 
  14  19   4       43.24       44.75      5.96 o 
  15  19   4        1.52        4.56      5.06 o 
  16  19   4        0.00       -2.86      5.42 o 
   0  20   4     1079.71     1085.28     25.41 o 
   1  20   4      431.84      406.71     12.61 o 
   2  20   4      319.38      299.36     11.01 o 
   3  20   4      109.52       94.16      6.75 o 
   4  20   4       11.57       17.91      4.74 o 
   5  20   4       55.19       59.61      7.12 o 
   6  20   4        4.15       -2.46      3.80 o 
   7  20   4      158.72      165.13      8.23 o 
   8  20   4      150.92      131.62      7.65 o 
   9  20   4        0.34        0.66      4.11 o 
  10  20   4      138.25      165.42      8.40 o 
  11  20   4      134.14      148.47      9.09 o 
  12  20   4       18.70       19.35      5.75 o 
  13  20   4       36.60       42.54      6.11 o 
  14  20   4       10.11       12.04      5.26 o 
   1  21   4        9.46       -1.09      5.07 o 
   2  21   4       10.24       11.28      5.15 o 
   3  21   4      141.48      152.19      8.10 o 
   4  21   4        0.12       -1.90      3.93 o 
   5  21   4        9.33        9.91      4.41 o 
   6  21   4        5.44        4.01      4.22 o 
   7  21   4        4.37        3.56      4.40 o 
   8  21   4      117.91      126.48      7.84 o 
   9  21   4      215.99      214.93      9.38 o 
  10  21   4        9.68        1.87      5.75 o 
  11  21   4        6.06        1.81      4.95 o 
  12  21   4        1.55        7.87      5.54 o 
  13  21   4        8.69       12.94      5.97 o 
   0  22   4      386.32      382.77     16.66 o 
   1  22   4       33.52       33.49      5.89 o 
   2  22   4      181.10      154.20      8.31 o 
   3  22   4        4.05        7.90      4.59 o 
   4  22   4       28.14       30.79      5.55 o 
   5  22   4       31.36       48.24      6.03 o 
   6  22   4        0.03       -0.86      4.24 o 
   7  22   4        4.15        1.87      4.26 o 
   8  22   4        2.60       -3.43      4.22 o 
   9  22   4       15.89        5.94      4.61 o 
  10  22   4        0.04       -0.53      5.29 o 
  11  22   4       13.24        6.22      5.99 o 
   1  23   4       32.45       30.98      5.94 o 
   2  23   4       10.52        9.38      4.92 o 
   3  23   4        2.09        1.24      4.53 o 
   4  23   4       12.68        8.19      4.71 o 
   5  23   4        0.00        0.54      5.01 o 
   6  23   4        0.14       -5.12      4.35 o 
   7  23   4       33.39       31.37      5.91 o 
   8  23   4        5.66        2.45      5.08 o 
   9  23   4       60.90       69.51      7.28 o 
   0  24   4       35.29       39.56      8.67 o 
   1  24   4       98.57       94.14     11.11 o 
   2  24   4       65.13       75.69      7.11 o 
   3  24   4        0.70        0.58      4.97 o 
   4  24   4        0.02       -0.56      4.79 o 
   5  24   4        1.50        4.34      5.12 o 
   6  24   4      117.47       97.72     11.46 o 
   1   1   5      105.49      116.58      4.07 o 
   2   1   5       35.20       19.06      2.44 o 
   3   1   5      118.27      131.24      5.04 o 
   4   1   5        7.10        1.95      2.04 o 
   5   1   5      105.31      112.93      3.70 o 
   6   1   5      237.69      202.25      5.71 o 
   7   1   5      126.13      133.40      4.33 o 
   8   1   5        0.00       -0.85      2.29 o 
   9   1   5       14.92       12.49      2.91 o 
  10   1   5       40.20       50.84      4.26 o 
  11   1   5      242.88      239.51      7.39 o 
  12   1   5       19.21       23.70      3.89 o 
  13   1   5        0.80        4.72      3.24 o 
  14   1   5       21.68       17.03      4.01 o 
  15   1   5      156.11      166.30      7.84 o 
  16   1   5        0.46        6.46      4.34 o 
  17   1   5       27.61       27.27      5.09 o 
  18   1   5        3.73        1.28      4.17 o 
  19   1   5       69.70       86.18      7.21 o 
  20   1   5        0.68        0.21      4.49 o 
  21   1   5       17.81       20.64      5.56 o 
  22   1   5       49.52       48.37      7.87 o 
   0   2   5      878.33      891.20     17.09 o 
   1   2   5       38.61       39.35      3.38 o 
   2   2   5       18.63       38.93      7.55 o 
   3   2   5      616.56      640.26      9.46 o 
   4   2   5     1695.10     1666.95     16.20 o 
   5   2   5      770.16      822.85     12.21 o 
   6   2   5      160.46      177.06      5.65 o 
   7   2   5      758.68      762.27     10.66 o 
   8   2   5      115.94      121.18      5.41 o 
   9   2   5      347.33      309.39      8.82 o 
  10   2   5       47.24       59.19      5.76 o 
  11   2   5      535.73      545.50     13.55 o 
  12   2   5       23.32       22.15      5.32 o 
  13   2   5      339.89      322.98     11.03 o 
  14   2   5      171.80      179.51      9.10 o 
  15   2   5      837.22      847.17     18.07 o 
  16   2   5      317.86      331.52     13.78 o 
  17   2   5       51.60       45.81      6.75 o 
  18   2   5       28.16       27.38      7.01 o 
  19   2   5       13.39       19.07      5.77 o 
  20   2   5        0.10       -7.12      4.91 o 
  21   2   5        8.88        7.31      5.68 o 
  22   2   5      138.26      114.83      9.76 o 
   1   3   5        5.76        6.88      2.51 o 
   2   3   5      800.07      780.13     10.51 o 
   3   3   5        4.25        6.25      2.55 o 
   4   3   5        3.27       -3.54      2.65 o 
   5   3   5      249.96      261.28      7.19 o 
   6   3   5       85.55      101.72      4.62 o 
   7   3   5        0.68       -0.75      3.25 o 
   8   3   5      386.52      416.42      9.06 o 
   9   3   5      116.27      142.85      6.00 o 
  10   3   5       46.20       71.02      6.29 o 
  11   3   5      106.34      101.77      7.03 o 
  12   3   5       10.43       11.25      4.39 o 
  13   3   5       17.42       11.59      4.41 o 
  14   3   5       29.17       40.74      6.34 o 
  15   3   5       81.00       88.79      7.45 o 
  16   3   5      429.36      492.03     16.99 o 
  17   3   5       73.05       68.93      7.34 o 
  18   3   5        0.02       -3.28      4.51 o 
  19   3   5      159.48      165.09     10.02 o 
  20   3   5       93.03       80.56      8.37 o 
  21   3   5       26.80       21.61      6.26 o 
  22   3   5       21.63       24.33      6.74 o 
   0   4   5      217.86      195.18      8.91 o 
   1   4   5       14.37       12.85      2.71 o 
   2   4   5      868.05      862.93     10.57 o 
   3   4   5        0.83        0.03      2.61 o 
   4   4   5      516.89      516.78      9.63 o 
   5   4   5        5.58       -1.41      2.67 o 
   6   4   5      340.07      340.79      8.31 o 
   7   4   5       36.96       34.56      3.92 o 
   8   4   5        1.31        0.15      2.80 o 
   9   4   5        0.11        1.51      3.37 o 
  10   4   5       24.18       18.93      3.61 o 
  11   4   5        3.47        9.50      7.61 o 
  12   4   5       33.21       29.96      5.32 o 
  13   4   5        7.87        6.74      5.51 o 
  14   4   5       27.93       23.70      5.50 o 
  15   4   5        2.57       15.55      5.13 o 
  16   4   5      120.36      125.17      8.77 o 
  17   4   5        0.56        6.18      5.09 o 
  18   4   5      300.13      317.93     12.87 o 
  19   4   5        9.11       -2.39      5.06 o 
  20   4   5       14.58        9.55      9.66 o 
  21   4   5       19.21        4.72      8.34 o 
  22   4   5       12.13       11.82      6.45 o 
   1   5   5      495.71      475.47      8.70 o 
   2   5   5        7.69       14.21      3.00 o 
   3   5   5        5.66        0.72      2.60 o 
   4   5   5      126.80      105.57      4.89 o 
   5   5   5        1.95        3.97      2.61 o 
   6   5   5      198.42      216.57      8.15 o 
   7   5   5      287.59      272.74      7.80 o 
   8   5   5       29.69       50.29      4.43 o 
   9   5   5      121.52      129.51      6.84 o 
  10   5   5       92.19      101.64      6.24 o 
  11   5   5        3.06        7.23      3.41 o 
  12   5   5      127.70      113.11      7.48 o 
  13   5   5      258.39      252.05     13.70 o 
  14   5   5      133.89      143.76      8.76 o 
  15   5   5      637.17      668.40     16.48 o 
  16   5   5       10.66       27.24      8.34 o 
  17   5   5      462.74      479.91     22.95 o 
  18   5   5        0.64       10.17      5.57 o 
  19   5   5       90.94       86.20      8.34 o 
  20   5   5        5.48        8.86      5.90 o 
  21   5   5       19.94       27.95      7.04 o 
  22   5   5        7.20       13.28      6.66 o 
   0   6   5      462.54      481.38     20.01 o 
   1   6   5      384.56      379.03     10.05 o 
   2   6   5       85.16       83.23      6.49 o 
   3   6   5        5.19        8.77      2.88 o 
   4   6   5       14.15       18.77      3.25 o 
   5   6   5      289.95      297.67      7.28 o 
   6   6   5       29.26       32.54      3.67 o 
   7   6   5        0.60        0.50      2.75 o 
   8   6   5      652.95      654.60     10.92 o 
   9   6   5       23.64       30.34      4.09 o 
  10   6   5       62.42       70.46      5.08 o 
  11   6   5       40.40       45.98      4.64 o 
  12   6   5      301.17      314.97      9.96 o 
  13   6   5      190.31      203.10      9.63 o 
  14   6   5       49.11       48.27      7.93 o 
  15   6   5      167.03      171.65      9.64 o 
  16   6   5      200.81      230.38     11.05 o 
  17   6   5       48.30       60.60      7.22 o 
  18   6   5      149.30      168.15     10.32 o 
  19   6   5       28.93       29.95      6.74 o 
  20   6   5        9.42       13.48      5.98 o 
  21   6   5        3.91        0.72      5.77 o 
  22   6   5       63.52       64.98      9.01 o 
   1   7   5      198.82      201.81      6.24 o 
   2   7   5      190.98      184.38      6.03 o 
   3   7   5      586.26      604.32     10.39 o 
   4   7   5      137.57      112.40      5.12 o 
   5   7   5       70.36       62.27      4.27 o 
   6   7   5       46.66       35.43      4.09 o 
   7   7   5      264.93      276.49      7.53 o 
   8   7   5      524.09      496.63      9.62 o 
   9   7   5       71.66       71.87      4.77 o 
  10   7   5       94.43       82.90      5.10 o 
  11   7   5       16.98       23.50      3.80 o 
  12   7   5      199.88      206.08      7.09 o 
  13   7   5      694.98      715.31     17.23 o 
  14   7   5      148.49      138.43      7.01 o 
  15   7   5        2.42        5.84      4.86 o 
  16   7   5      107.56      103.69      8.35 o 
  17   7   5       92.40      100.45     10.76 o 
  18   7   5        0.51       12.79      5.55 o 
  19   7   5        0.35        0.81      5.19 o 
  20   7   5        0.18        3.23      5.55 o 
  21   7   5       82.47       74.24      8.87 o 
   0   8   5      782.94      779.39     22.68 o 
   1   8   5      102.60      125.66      5.93 o 
   2   8   5      163.91      156.45      5.82 o 
   3   8   5       49.73       67.83      4.45 o 
   4   8   5        5.70        6.45      3.00 o 
   5   8   5       24.92       26.13      3.58 o 
   6   8   5       47.68       54.58      4.34 o 
   7   8   5       92.49       99.30      5.21 o 
   8   8   5        1.16       -0.55      3.01 o 
   9   8   5        0.53        1.02      3.03 o 
  10   8   5      116.01      125.89      5.92 o 
  11   8   5        0.21        3.95      3.20 o 
  12   8   5        0.00        2.20      3.26 o 
  13   8   5       13.85        9.77      3.94 o 
  14   8   5       74.88       80.24      6.09 o 
  15   8   5        5.35        8.67      4.75 o 
  16   8   5       12.59       17.50      5.02 o 
  17   8   5       24.57       15.26      5.27 o 
  18   8   5        1.20        4.74      4.65 o 
  19   8   5        0.07        2.06      6.27 o 
  20   8   5       32.99       24.07      6.63 o 
  21   8   5        0.00       -3.58      5.79 o 
   1   9   5      110.36      116.81      5.96 o 
   2   9   5        6.24       11.55      3.38 o 
   3   9   5      156.78      159.32      6.03 o 
   4   9   5        8.63        7.05      3.48 o 
   5   9   5       12.72       13.96      3.39 o 
   6   9   5       23.98       32.09      3.89 o 
   7   9   5       11.66       13.78      3.45 o 
   8   9   5        2.68        9.72      3.37 o 
   9   9   5        3.56        6.87      3.30 o 
  10   9   5       33.94       38.26      4.28 o 
  11   9   5      106.74      106.84      5.80 o 
  12   9   5        0.45        5.16      3.36 o 
  13   9   5       45.13       33.89      4.45 o 
  14   9   5       90.90      105.49      6.60 o 
  15   9   5       28.51       27.65      4.97 o 
  16   9   5        8.91       14.81      5.27 o 
  17   9   5        2.33        4.16      4.61 o 
  18   9   5        2.46       -0.06      4.58 o 
  19   9   5       29.42       16.81      6.27 o 
  20   9   5        4.06        5.27      8.07 o 
  21   9   5       18.90       17.89      8.92 o 
   0  10   5      968.38      991.84     23.46 o 
   1  10   5      517.21      462.79     10.38 o 
   2  10   5      440.94      467.36     10.51 o 
   3  10   5       49.03       49.92      4.78 o 
   4  10   5       82.41       86.71      5.01 o 
   5  10   5        1.87        5.50      3.15 o 
   6  10   5       95.90       93.05      5.15 o 
   7  10   5        1.63        3.31      3.14 o 
   8  10   5      698.59      720.67     12.07 o 
   9  10   5       67.52       67.97      7.14 o 
  10  10   5      674.84      697.63     12.18 o 
  11  10   5       11.32        5.74      3.60 o 
  12  10   5        4.44        2.20      3.39 o 
  13  10   5       75.87       59.01      5.14 o 
  14  10   5       10.17        9.60      4.24 o 
  15  10   5       51.99       40.36      5.27 o 
  16  10   5       28.05       29.64      5.05 o 
  17  10   5       66.86       60.84      6.75 o 
  18  10   5       71.79       85.78      8.67 o 
  19  10   5       75.61       73.66      8.46 o 
  20  10   5       51.31       61.55      8.80 o 
   1  11   5       32.34       28.17      5.62 o 
   2  11   5       50.01       49.42      4.78 o 
   3  11   5      115.29       89.12      5.80 o 
   4  11   5      137.71      109.95      6.19 o 
   5  11   5      423.73      419.82     10.36 o 
   6  11   5      673.86      721.54     14.62 o 
   7  11   5       54.34       50.98      4.57 o 
   8  11   5       99.04       99.31      5.65 o 
   9  11   5      233.88      235.69      8.85 o 
  10  11   5       72.10       70.47      5.22 o 
  11  11   5        2.02        0.26      3.33 o 
  12  11   5      296.63      311.17      9.02 o 
  13  11   5       70.41       76.55      6.85 o 
  14  11   5       46.60       57.47      5.61 o 
  15  11   5      179.23      160.05      7.96 o 
  16  11   5        1.88       11.78      4.48 o 
  17  11   5       56.31       61.63      7.04 o 
  18  11   5        1.69       -0.48      5.52 o 
  19  11   5       36.01       45.52      8.95 o 
  20  11   5       15.25        2.13      7.99 o 
   0  12   5      230.58      218.80     11.32 o 
   1  12   5      375.75      393.51     11.85 o 
   2  12   5      326.97      295.69      8.93 o 
   3  12   5        2.12       -4.89      3.31 o 
   4  12   5        7.65        3.21      3.65 o 
   5  12   5       54.03       52.97      5.28 o 
   6  12   5       99.49       87.08      5.29 o 
   7  12   5        3.30        2.06      3.07 o 
   8  12   5       21.53       24.52      4.05 o 
   9  12   5        8.90        7.06      3.50 o 
  10  12   5      148.10      151.10      7.45 o 
  11  12   5       60.44       79.82      5.65 o 
  12  12   5       35.65       35.28      4.67 o 
  13  12   5        0.00        2.74      3.72 o 
  14  12   5      112.45      120.80      9.80 o 
  15  12   5        3.89        3.55      4.21 o 
  16  12   5       50.33       55.14      6.05 o 
  17  12   5        0.92        1.57      4.59 o 
  18  12   5       33.23       36.94      6.48 o 
  19  12   5        4.62        4.41      8.30 o 
   1  13   5       63.47       64.24      5.46 o 
   2  13   5      170.53      173.28      7.51 o 
   3  13   5       57.54       53.48      5.24 o 
   4  13   5      162.52      169.72      7.45 o 
   5  13   5       51.88       40.72      5.11 o 
   6  13   5        3.64        3.34      4.01 o 
   7  13   5       34.76       40.48      5.05 o 
   8  13   5      132.83      128.74      6.34 o 
   9  13   5       13.24        8.46      4.41 o 
  10  13   5       33.37       38.05      4.69 o 
  11  13   5      196.13      197.61      7.68 o 
  12  13   5       30.87       34.26      4.93 o 
  13  13   5      266.37      266.04      8.87 o 
  14  13   5        2.78        9.61      4.14 o 
  15  13   5       16.71       28.10      5.23 o 
  16  13   5      413.04      407.51     13.04 o 
  17  13   5       17.05       30.57      6.30 o 
  18  13   5        4.20        8.99      5.89 o 
   0  14   5      717.08      711.60     19.41 o 
   1  14   5      326.70      332.34      9.85 o 
   2  14   5       39.89       49.73      5.27 o 
   3  14   5        0.03        5.17      5.60 o 
   4  14   5        1.66       -2.22      3.46 o 
   5  14   5      328.95      326.20      9.84 o 
   6  14   5       12.92       11.73      4.20 o 
   7  14   5       12.33        9.13      4.20 o 
   8  14   5        4.88       -1.32      3.90 o 
   9  14   5       44.63       56.74      5.08 o 
  10  14   5       25.99       23.22      4.36 o 
  11  14   5       16.03        4.03      3.90 o 
  12  14   5      176.04      176.73      7.63 o 
  13  14   5      239.30      231.93      9.28 o 
  14  14   5       42.91       36.81      5.03 o 
  15  14   5       73.20       82.08      6.23 o 
  16  14   5        6.76        9.80      5.35 o 
  17  14   5       81.12       88.09      8.29 o 
  18  14   5       15.84       16.67      6.21 o 
   1  15   5       30.62       35.94      5.12 o 
   2  15   5      238.79      224.32      8.64 o 
   3  15   5      144.70      143.68      9.72 o 
   4  15   5      690.05      710.85     14.09 o 
   5  15   5      729.46      715.99     14.27 o 
   6  15   5      172.84      170.38      8.01 o 
   7  15   5      432.31      440.92     11.58 o 
   8  15   5        0.14        5.47      4.13 o 
   9  15   5       12.34       19.45      4.66 o 
  10  15   5       54.72       42.71      5.03 o 
  11  15   5      115.87      112.05      7.10 o 
  12  15   5      146.76      130.03      7.10 o 
  13  15   5      789.42      791.16     14.51 o 
  14  15   5      281.13      282.74      9.63 o 
  15  15   5        2.06        9.56      4.97 o 
  16  15   5       81.09      100.29      8.51 o 
  17  15   5       31.10       29.57      6.55 o 
   0  16   5       22.85       23.00      6.96 o 
   1  16   5       57.21       38.92      5.89 o 
   2  16   5      110.65      101.56      6.82 o 
   3  16   5       70.25       68.60      9.86 o 
   4  16   5      686.87      678.54     13.99 o 
   5  16   5       46.94       53.09      5.66 o 
   6  16   5       13.46       13.77      6.02 o 
   7  16   5      143.02      135.84      7.56 o 
   8  16   5       17.17       16.48      4.57 o 
   9  16   5       90.95       70.47      8.42 o 
  10  16   5      111.33      113.01      7.35 o 
  11  16   5       15.17       24.64      5.16 o 
  12  16   5        5.06        2.25      4.13 o 
  13  16   5       12.96       11.04      5.94 o 
  14  16   5       74.24       84.64      7.27 o 
  15  16   5       41.04       60.83      6.55 o 
  16  16   5      141.06      134.49      9.33 o 
   1  17   5       29.46       28.67      6.30 o 
   2  17   5       21.30       14.17      4.57 o 
   3  17   5       34.06       28.72      5.27 o 
   4  17   5      118.11      120.86      7.25 o 
   5  17   5        7.79       16.02      4.68 o 
   6  17   5        4.96        8.56      4.32 o 
   7  17   5       13.97       10.30      4.50 o 
   8  17   5       87.75       76.87      6.51 o 
   9  17   5        2.54        2.87      4.27 o 
  10  17   5        3.08        0.50      4.18 o 
  11  17   5        7.55        7.72      5.73 o 
  12  17   5      101.73      114.79      7.86 o 
  13  17   5      237.88      199.11     10.77 o 
  14  17   5        0.60        8.65      4.94 o 
  15  17   5      105.91      103.81      7.95 o 
   0  18   5      240.98      221.36     15.82 o 
   1  18   5      110.42      126.53      7.42 o 
   2  18   5        4.55        3.92      3.92 o 
   3  18   5       78.56       58.22      6.18 o 
   4  18   5        1.53        3.15      4.37 o 
   5  18   5       74.23       83.52      8.30 o 
   6  18   5        1.36        8.07      4.53 o 
   7  18   5      267.97      268.60     13.92 o 
   8  18   5       70.29       65.77      6.49 o 
   9  18   5        0.81       11.09      4.58 o 
  10  18   5       23.52       23.85      5.24 o 
  11  18   5       24.25       28.33      5.47 o 
  12  18   5       14.09       19.88      5.59 o 
  13  18   5       27.26       32.05      5.88 o 
  14  18   5       21.72        3.67      4.97 o 
   1  19   5       12.84       11.32      5.30 o 
   2  19   5       26.10       19.88      4.94 o 
   3  19   5      214.97      222.58      9.34 o 
   4  19   5        9.86        2.93      5.42 o 
   5  19   5      144.26      132.29      7.86 o 
   6  19   5      550.86      516.73     13.27 o 
   7  19   5        1.38        3.24      4.58 o 
   8  19   5        2.29       -2.66      4.85 o 
   9  19   5        0.09        1.77      4.56 o 
  10  19   5       38.35       36.54      6.01 o 
  11  19   5       90.59       89.63      7.54 o 
  12  19   5       15.44       18.13      5.70 o 
   0  20   5       65.50       71.21      9.66 o 
   1  20   5       28.99       29.04      5.39 o 
   2  20   5        4.64        1.19      4.55 o 
   3  20   5      163.66      144.33      8.15 o 
   4  20   5       57.27       59.07      6.65 o 
   5  20   5        1.67        6.87      4.64 o 
   6  20   5        2.21        0.08      4.43 o 
   7  20   5       23.32       14.65      5.13 o 
   8  20   5        0.84       -0.32      4.70 o 
   9  20   5       21.11       16.61      5.63 o 
  10  20   5       25.13       22.75      5.99 o 
  11  20   5        1.12        3.17      5.13 o 
   1  21   5        0.32       -2.03      4.40 o 
   2  21   5        1.10        2.65      4.62 o 
   3  21   5        3.03        2.77      4.96 o 
   4  21   5       43.04       39.79      6.04 o 
   5  21   5       16.40       13.05      5.13 o 
   6  21   5       91.04      110.60      8.10 o 
   7  21   5        1.69       -3.98      5.73 o 
   8  21   5       10.72        1.24      5.02 o 
   0  22   5       98.84       84.27     10.78 o 
   1  22   5      157.50      155.50      9.03 o 
   2  22   5       27.43       25.04      6.14 o 
   3  22   5       17.69       26.13      6.12 o 
   4  22   5      108.01      108.05      8.24 o 
   5  22   5       98.29      102.63      8.25 o 
   6  22   5        0.04        3.98      5.48 o 
   0   0   6     1351.94     1332.25     40.80 o 
   1   0   6       33.21       54.80      8.14 o 
   2   0   6     1107.06     1149.73     21.84 o 
   3   0   6     1816.51     1712.93     27.20 o 
   4   0   6      179.38      164.09     11.82 o 
   5   0   6      588.09      563.36     41.06 o 
   6   0   6      166.29      167.04     11.88 o 
   7   0   6      116.19      115.72     10.68 o 
   8   0   6     1829.30     1924.62     55.71 o 
   9   0   6       42.33       58.06     14.12 o 
  10   0   6     1022.25     1029.66     40.80 o 
  11   0   6      209.16      155.35     19.61 o 
  12   0   6      182.86      239.04     22.49 o 
  13   0   6      380.89      383.41     28.51 o 
  14   0   6      207.33      194.58     20.66 o 
  15   0   6       58.13       57.01     14.38 o 
  16   0   6      430.55      407.21     29.03 o 
  17   0   6      540.96      588.97     34.00 o 
  18   0   6      177.12      166.07     20.92 o 
  19   0   6        4.07        9.94     13.34 o 
  20   0   6       65.76       66.43     18.05 o 
   1   1   6       11.54       18.90      4.24 o 
   2   1   6      119.29      140.01      9.12 o 
   3   1   6       64.61       65.09      5.74 o 
   4   1   6       82.56       86.74      6.03 o 
   5   1   6      128.70      141.74      7.92 o 
   6   1   6      256.28      229.77      9.61 o 
   7   1   6        0.10       10.59      5.60 o 
   8   1   6       36.59       46.47      9.22 o 
   9   1   6      126.97      145.06     14.52 o 
  10   1   6        9.31        2.96     16.61 o 
  11   1   6       24.30       32.96      8.69 o 
  12   1   6       13.88       31.56      9.12 o 
  13   1   6      174.62      177.90     14.47 o 
  14   1   6      137.57      151.60     13.57 o 
  15   1   6       18.97        3.92     10.20 o 
  16   1   6       87.63       61.91     10.68 o 
  17   1   6       40.93       28.46      9.15 o 
  18   1   6        6.78        6.56      7.37 o 
  19   1   6        1.92       -4.81      7.95 o 
  20   1   6        0.66       10.45      9.41 o 
   0   2   6       93.01      124.73      9.21 o 
   1   2   6        5.34       12.68      3.17 o 
   2   2   6       68.01       84.09      5.84 o 
   3   2   6        0.99        1.89      3.57 o 
   4   2   6       58.72       50.97      4.71 o 
   5   2   6       11.36       10.58      3.73 o 
   6   2   6      170.16      182.42     11.47 o 
   7   2   6        1.22        5.45      4.47 o 
   8   2   6       21.98       14.93      5.07 o 
   9   2   6       24.09       28.02      7.39 o 
  10   2   6        0.23        4.65      5.57 o 
  11   2   6       92.99       94.96      9.01 o 
  12   2   6      124.61      143.72     10.16 o 
  13   2   6       46.34       61.82      8.16 o 
  14   2   6       10.87       13.53      6.37 o 
  15   2   6        6.00        9.31      8.11 o 
  16   2   6       33.56       24.85     12.03 o 
  17   2   6       26.77       24.97      8.48 o 
  18   2   6      125.89      118.13     13.65 o 
  19   2   6       15.54       22.92      9.88 o 
   1   3   6        2.83        5.24      3.21 o 
   2   3   6        8.54       11.48      3.31 o 
   3   3   6       10.16        9.36      3.36 o 
   4   3   6        0.47       -0.54      3.31 o 
   5   3   6       62.28       70.34      5.16 o 
   6   3   6       76.75       61.62      6.26 o 
   7   3   6       80.60       88.47      6.28 o 
   8   3   6       77.60       87.44      6.21 o 
   9   3   6       18.85       24.59      5.42 o 
  10   3   6       11.83        5.37      4.65 o 
  11   3   6       77.85       79.71     12.97 o 
  12   3   6       37.52       43.04      6.38 o 
  13   3   6      273.77      279.06     11.42 o 
  14   3   6        3.67        1.33      5.05 o 
  15   3   6      181.41      179.91     10.04 o 
  16   3   6       24.85       22.57      8.22 o 
  17   3   6      128.57      132.99     18.44 o 
  18   3   6        0.14       -4.33      8.47 o 
  19   3   6        0.69       -5.54      6.46 o 
   0   4   6      385.33      321.58     12.43 o 
   1   4   6      589.25      476.11     10.33 o 
   2   4   6       79.37       88.24      5.05 o 
   3   4   6      136.93      111.18      5.43 o 
   4   4   6       16.28       14.31      3.52 o 
   5   4   6       75.59       75.68      4.90 o 
   6   4   6       20.76       27.19      4.17 o 
   7   4   6      636.49      703.83     12.69 o 
   8   4   6      541.91      573.60     20.24 o 
   9   4   6       41.62       32.02      5.07 o 
  10   4   6      147.88      141.27      8.45 o 
  11   4   6      140.39      166.91     10.46 o 
  12   4   6      141.56      126.56      8.54 o 
  13   4   6       58.70       46.87      6.63 o 
  14   4   6       48.90       27.68      6.83 o 
  15   4   6        3.73        1.75      5.13 o 
  16   4   6      294.08      300.65     13.36 o 
  17   4   6      176.18      159.98     10.27 o 
  18   4   6       40.82       49.75      7.28 o 
  19   4   6        0.00        1.97      6.13 o 
   1   5   6      228.61      204.60      7.51 o 
   2   5   6       82.54       80.51      5.54 o 
   3   5   6      149.46      122.74      5.79 o 
   4   5   6       49.52       40.91      4.23 o 
   5   5   6      270.42      278.24      7.87 o 
   6   5   6      421.46      422.34      9.40 o 
   7   5   6       38.33       45.70      4.59 o 
   8   5   6        0.01        4.21      3.62 o 
   9   5   6       19.31       23.37      4.83 o 
  10   5   6        1.89       -3.89      6.07 o 
  11   5   6      208.81      218.64     10.17 o 
  12   5   6      164.45      172.64     12.53 o 
  13   5   6       11.28        9.93      5.35 o 
  14   5   6       96.05      101.44      8.37 o 
  15   5   6        7.84       15.73      5.81 o 
  16   5   6       89.46       90.40      8.46 o 
  17   5   6        2.92       -1.61      5.30 o 
  18   5   6        2.33       12.07      7.78 o 
  19   5   6      266.85      250.32     14.16 o 
   0   6   6      768.35      694.43     21.99 o 
   1   6   6       56.31       68.61      6.96 o 
   2   6   6      585.90      560.89     11.62 o 
   3   6   6       20.59       23.20      4.89 o 
   4   6   6      161.63      148.28      8.28 o 
   5   6   6       11.00       13.93      3.63 o 
   6   6   6       58.05       62.46      4.81 o 
   7   6   6       56.83       65.46      5.36 o 
   8   6   6      199.73      224.09      7.49 o 
   9   6   6       14.66        9.13      3.53 o 
  10   6   6       35.67       48.73      6.82 o 
  11   6   6        0.03        1.82      4.28 o 
  12   6   6      113.68      133.42      8.18 o 
  13   6   6        0.26       -7.88      5.69 o 
  14   6   6       23.34       24.33      5.85 o 
  15   6   6        0.12       -2.40      4.94 o 
  16   6   6        0.72        0.84      5.07 o 
  17   6   6        9.65        3.18      6.08 o 
  18   6   6        7.34        7.46      6.16 o 
  19   6   6        0.37       -0.44      6.39 o 
   1   7   6      351.89      354.44      9.71 o 
   2   7   6      218.55      215.95      9.05 o 
   3   7   6        2.96        2.60      3.65 o 
   4   7   6        6.35        9.98      3.52 o 
   5   7   6      204.57      221.63      7.35 o 
   6   7   6        7.98        3.02      3.41 o 
   7   7   6       64.92       54.83      4.83 o 
   8   7   6       13.25        9.30      3.66 o 
   9   7   6        0.42        2.84      3.54 o 
  10   7   6       13.61       20.48      4.17 o 
  11   7   6      377.94      383.24     11.70 o 
  12   7   6       11.57        9.62      4.89 o 
  13   7   6        7.52        8.85      4.75 o 
  14   7   6        0.03        4.07      4.70 o 
  15   7   6       74.08       69.24      7.81 o 
  16   7   6       75.68       69.99      7.06 o 
  17   7   6       12.18       14.25      5.55 o 
  18   7   6       18.46        4.43      5.59 o 
   0   8   6      565.02      522.49     16.41 o 
   1   8   6      688.32      691.94     13.29 o 
   2   8   6       31.91       36.62      4.87 o 
   3   8   6       67.95       79.06      5.78 o 
   4   8   6     1135.83     1124.64     16.79 o 
   5   8   6       10.46       13.03      3.70 o 
   6   8   6      136.76      156.66      6.63 o 
   7   8   6      218.57      211.86      7.44 o 
   8   8   6      207.01      200.47      7.34 o 
   9   8   6       50.30       57.81      5.17 o 
  10   8   6       14.54       15.97      4.16 o 
  11   8   6      239.49      285.70      9.52 o 
  12   8   6      133.56      115.36      7.76 o 
  13   8   6        8.36        0.74      4.55 o 
  14   8   6      110.80      130.97      8.42 o 
  15   8   6        0.12        4.71      5.00 o 
  16   8   6        0.38       -2.74      4.93 o 
  17   8   6       34.74       35.06      6.47 o 
  18   8   6       98.15       88.74      8.36 o 
   1   9   6       29.46       34.25      4.89 o 
   2   9   6        0.02        2.68      3.64 o 
   3   9   6        4.49        2.71      3.88 o 
   4   9   6        6.61       10.24      4.09 o 
   5   9   6       90.63       92.91      6.24 o 
   6   9   6       32.10       34.23      5.02 o 
   7   9   6       52.82       48.74      4.87 o 
   8   9   6      110.13      117.45      6.21 o 
   9   9   6        1.30        0.16      3.85 o 
  10   9   6       12.25       28.33      4.47 o 
  11   9   6        0.06        5.85      4.10 o 
  12   9   6       16.39       21.48      4.73 o 
  13   9   6       49.88       52.11      6.44 o 
  14   9   6       17.78       27.48      5.77 o 
  15   9   6       47.08       44.06      6.52 o 
  16   9   6       27.53       40.46      6.41 o 
  17   9   6        0.97        7.73      5.56 o 
   0  10   6        1.28        8.13      5.60 o 
   1  10   6       24.68       24.38      5.38 o 
   2  10   6       77.70       84.23      6.06 o 
   3  10   6       76.30       81.51      7.56 o 
   4  10   6       50.27       58.13      5.59 o 
   5  10   6        5.20       -5.24      3.49 o 
   6  10   6       39.83       42.35      5.44 o 
   7  10   6       81.47       89.26      6.38 o 
   8  10   6      252.25      275.70      8.63 o 
   9  10   6       21.96       19.94      4.80 o 
  10  10   6       86.96      100.46      6.20 o 
  11  10   6        9.26       11.95      4.53 o 
  12  10   6       28.11       33.98      5.38 o 
  13  10   6        5.43       10.47      4.56 o 
  14  10   6        1.43       -3.31      4.84 o 
  15  10   6       10.15       20.01      5.82 o 
  16  10   6        8.88        7.62      5.43 o 
  17  10   6        2.22        0.25      5.83 o 
   1  11   6      188.84      198.83      8.23 o 
   2  11   6        8.49        2.70      3.86 o 
   3  11   6      442.82      466.32     11.47 o 
   4  11   6       21.12       12.97      4.47 o 
   5  11   6        2.68        3.24      4.06 o 
   6  11   6      178.28      204.00      8.48 o 
   7  11   6        1.64        5.24      4.22 o 
   8  11   6       10.70       15.28      4.61 o 
   9  11   6       13.21       12.92      4.14 o 
  10  11   6        2.70        2.63      3.75 o 
  11  11   6       41.28       42.19      5.61 o 
  12  11   6        2.46        6.02      4.21 o 
  13  11   6      115.95      133.18      7.83 o 
  14  11   6       55.11       67.28      6.49 o 
  15  11   6       51.55       42.77      6.63 o 
  16  11   6        7.56        8.92      5.51 o 
   0  12   6       37.95       36.68      9.11 o 
   1  12   6        6.76        0.15      3.87 o 
   2  12   6        7.74        6.01      4.09 o 
   3  12   6      125.53      138.46      7.40 o 
   4  12   6      140.75      128.26      7.34 o 
   5  12   6        2.57       -0.98      4.16 o 
   6  12   6      142.37      135.77      7.57 o 
   7  12   6      136.73      126.08      7.39 o 
   8  12   6      150.55      160.26      8.00 o 
   9  12   6        0.41       -4.15      3.96 o 
  10  12   6        9.19        9.71      4.17 o 
  11  12   6      173.08      194.23      8.08 o 
  12  12   6      475.46      482.65     11.80 o 
  13  12   6        3.53        6.08      4.56 o 
  14  12   6       31.94       22.46      5.29 o 
  15  12   6      119.52      146.95      9.41 o 
  16  12   6       36.90       48.64      7.46 o 
   1  13   6        7.55       13.23      4.71 o 
   2  13   6      328.42      324.60     10.33 o 
   3  13   6       25.73       28.45      5.05 o 
   4  13   6      151.00      135.54      7.43 o 
   5  13   6        9.98        9.77      4.42 o 
   6  13   6       43.39       54.45      5.84 o 
   7  13   6        0.00       -3.32      4.07 o 
   8  13   6      218.80      206.96     10.68 o 
   9  13   6        2.09       -0.61      4.10 o 
  10  13   6       84.71       89.18      8.93 o 
  11  13   6        1.14       13.33      4.96 o 
  12  13   6       28.61       31.22      5.26 o 
  13  13   6        0.03       -8.39      5.98 o 
  14  13   6       15.17       12.01      5.30 o 
  15  13   6       85.76       99.10      7.76 o 
   0  14   6      545.97      531.75     18.24 o 
   1  14   6       10.58        6.02      4.48 o 
   2  14   6       72.99       68.68      6.63 o 
   3  14   6       19.84       18.98      4.82 o 
   4  14   6       27.68       20.42      4.85 o 
   5  14   6        6.83        5.45      4.27 o 
   6  14   6       58.25       51.10      5.97 o 
   7  14   6       30.57       33.08      5.69 o 
   8  14   6        7.80       11.23      4.68 o 
   9  14   6        5.29        2.94      4.31 o 
  10  14   6        5.94       12.00      4.94 o 
  11  14   6       44.88       34.80      5.79 o 
  12  14   6       84.35       90.06      7.39 o 
  13  14   6        8.32       10.08      4.79 o 
  14  14   6        4.70        7.47      5.30 o 
   1  15   6       13.50       10.68      4.67 o 
   2  15   6       39.11       28.74      5.33 o 
   3  15   6       54.64       75.10      6.57 o 
   4  15   6      147.82      168.20      9.10 o 
   5  15   6      194.82      185.38      8.71 o 
   6  15   6       32.60       24.41      5.14 o 
   7  15   6       10.16       14.61      5.03 o 
   8  15   6        1.18       -3.77      4.34 o 
   9  15   6       18.89       25.07      5.35 o 
  10  15   6       16.77       12.49      4.98 o 
  11  15   6       76.45       68.40     10.00 o 
  12  15   6       12.82        5.32      5.31 o 
  13  15   6        1.32        0.87      5.26 o 
   0  16   6       17.24       14.49     10.33 o 
   1  16   6      194.93      168.20      8.64 o 
   2  16   6      222.52      214.89     11.68 o 
   3  16   6      250.71      245.61      9.87 o 
   4  16   6      248.40      242.43      9.76 o 
   5  16   6       26.27       27.56      6.14 o 
   6  16   6      341.81      327.45     11.06 o 
   7  16   6        0.06       -2.25      4.46 o 
   8  16   6        0.79       -2.46      4.39 o 
   9  16   6        1.76        4.62      4.70 o 
  10  16   6       18.86       15.40      6.02 o 
  11  16   6        3.46       -1.27      5.32 o 
  12  16   6      129.29      120.52      8.59 o 
   1  17   6       10.05        5.14      4.82 o 
   2  17   6      101.20       79.72      9.08 o 
   3  17   6       36.22       35.53      5.77 o 
   4  17   6      233.88      250.13     10.15 o 
   5  17   6       70.32       78.62      6.97 o 
   6  17   6        5.69        3.47      4.71 o 
   7  17   6        0.25       -4.83      4.30 o 
   8  17   6       54.37       45.84      6.38 o 
   9  17   6       13.90       24.87      5.93 o 
  10  17   6       12.97        9.05      5.63 o 
   0  18   6        0.86        7.38      7.88 o 
   1  18   6        1.24        1.12      4.53 o 
   2  18   6       21.00       12.05      5.87 o 
   3  18   6        1.61       -4.05      4.54 o 
   4  18   6       33.28       32.83      5.90 o 
   5  18   6       15.51        8.78      5.35 o 
   6  18   6        0.22       -0.61      5.08 o 
   7  18   6        9.11        2.17      5.29 o 
   8  18   6       20.64       18.19      6.73 o 
   1  19   6       13.09        8.13      5.44 o 
   2  19   6        6.56       -3.50      5.28 o 
   3  19   6       46.29       43.97      8.38 o 
   4  19   6        0.01        1.41      5.39 o 
   5  19   6        9.58       11.43      5.88 o 
   6  19   6       49.65       56.88      7.32 o 
   0  20   6       86.01       85.40     11.15 o 
   1   1   7       27.26       19.28      6.54 o 
   2   1   7       63.10       64.61      6.85 o 
   3   1   7       22.12       15.84      5.48 o 
   4   1   7        1.97       -4.18      4.73 o 
   5   1   7        0.07       -3.71      4.83 o 
   6   1   7      146.51      153.83     17.26 o 
   7   1   7        7.57       14.85     24.71 o 
   8   1   7       14.77        7.34     13.34 o 
   9   1   7       88.65      100.85     18.05 o 
  10   1   7       11.20       19.22      9.43 o 
  11   1   7       12.60        9.83      8.75 o 
  12   1   7        3.87       -2.60      8.23 o 
  13   1   7        2.18        2.99      7.66 o 
  14   1   7      101.03       96.62     13.86 o 
  15   1   7       36.74       52.49     11.46 o 
  16   1   7      100.94      105.66     14.05 o 
   0   2   7      112.85      111.68     11.77 o 
   1   2   7        0.17       -0.70      5.47 o 
   2   2   7        1.20        1.69      7.80 o 
   3   2   7        0.50        5.01      4.48 o 
   4   2   7       47.28       38.73      6.46 o 
   5   2   7      660.60      638.23     18.79 o 
   6   2   7       56.63       55.13      8.07 o 
   7   2   7      199.87      194.73     15.26 o 
   8   2   7       43.40       54.54     11.12 o 
   9   2   7       11.28        6.08      8.34 o 
  10   2   7      147.33      151.97     14.69 o 
  11   2   7       54.23       52.20     10.60 o 
  12   2   7        4.52        2.00      7.66 o 
  13   2   7      230.44      232.72     17.15 o 
  14   2   7       50.52       45.10     16.74 o 
  15   2   7      251.09      223.09     24.32 o 
  16   2   7        4.61        7.57     10.05 o 
   1   3   7        0.48       -0.95      4.55 o 
   2   3   7        3.37        7.46      5.09 o 
   3   3   7        8.56        8.11      6.21 o 
   4   3   7        3.34        1.02      4.45 o 
   5   3   7       48.08       50.93      7.02 o 
   6   3   7       44.30       56.59      8.42 o 
   7   3   7        2.58        9.51      8.38 o 
   8   3   7      150.03      145.04     25.50 o 
   9   3   7       19.92       25.60      9.41 o 
  10   3   7       65.45       90.78     17.26 o 
  11   3   7        6.86        7.93      8.04 o 
  12   3   7       78.48      105.83     12.96 o 
  13   3   7       14.27       21.73      9.04 o 
  14   3   7       23.48       34.73     10.49 o 
  15   3   7      118.90      122.95     16.22 o 
   0   4   7      151.28      139.08     13.86 o 
   1   4   7        0.37       -3.44      4.76 o 
   2   4   7      139.28      112.13      8.24 o 
   3   4   7       36.72       46.11      6.59 o 
   4   4   7        1.11        3.21      5.92 o 
   5   4   7       31.38       32.38      6.46 o 
   6   4   7       83.22       91.52     10.31 o 
   7   4   7        0.91        5.17      5.34 o 
   8   4   7       31.67       27.39      7.53 o 
   9   4   7        3.11        0.19      6.44 o 
  10   4   7       68.00       64.22     11.77 o 
  11   4   7        0.14       16.07      8.19 o 
  12   4   7       31.82       39.80     10.11 o 
  13   4   7        0.71       21.58      8.88 o 
  14   4   7       20.75       14.24      9.55 o 
  15   4   7        0.04       -6.27      8.71 o 
   1   5   7       64.49       77.56      7.45 o 
   2   5   7        3.18        9.58      5.26 o 
   3   5   7       50.91       54.67      6.87 o 
   4   5   7       10.68        1.32      5.08 o 
   5   5   7        0.73        0.10      5.50 o 
   6   5   7      100.13       88.47      7.84 o 
   7   5   7       23.29       30.56      6.47 o 
   8   5   7        0.52        0.77      5.68 o 
   9   5   7        7.12        9.87      6.31 o 
  10   5   7        2.89        2.19      6.34 o 
  11   5   7       47.72       46.27      9.43 o 
  12   5   7        3.20       11.23      8.57 o 
  13   5   7       47.98       45.54      8.84 o 
  14   5   7       49.25       65.78     12.36 o 
  15   5   7       15.85       14.06     10.07 o 
   0   6   7        1.54       -1.03      5.37 o 
   1   6   7        4.94        1.99      4.05 o 
   2   6   7       46.03       52.89      6.18 o 
   3   6   7      112.57      112.04      7.45 o 
   4   6   7       27.08       36.80      5.56 o 
   5   6   7        7.36        3.10      4.59 o 
   6   6   7        0.93       -2.04      4.95 o 
   7   6   7       24.32       19.87      5.15 o 
   8   6   7        1.01        6.45      4.65 o 
   9   6   7        5.55        1.97      5.47 o 
  10   6   7        2.43       -7.32      4.88 o 
  11   6   7       35.07       26.63      6.63 o 
  12   6   7       21.05       15.71      7.11 o 
  13   6   7        6.76        1.48      6.90 o 
  14   6   7        4.99        9.76      7.88 o 
  15   6   7      141.40      143.86     12.72 o 
   1   7   7        2.69        0.32      4.11 o 
   2   7   7       53.33       60.44      5.86 o 
   3   7   7      320.57      301.15     13.22 o 
   4   7   7       14.17       18.31      4.60 o 
   5   7   7       32.11       27.38      4.98 o 
   6   7   7       42.73       49.65      5.62 o 
   7   7   7       33.92       36.45      6.01 o 
   8   7   7        7.22        2.03      4.24 o 
   9   7   7        2.91       -2.92      4.45 o 
  10   7   7        0.00       11.86      5.11 o 
  11   7   7        2.47        4.98      4.75 o 
  12   7   7       14.02       18.73      5.82 o 
  13   7   7      132.29      117.86     10.23 o 
  14   7   7       21.67        8.95      6.23 o 
   0   8   7       16.21        5.28      5.90 o 
   1   8   7       26.10       31.26      5.16 o 
   2   8   7       54.71       46.06      5.51 o 
   3   8   7       11.51       12.45      5.02 o 
   4   8   7       41.01       39.49      5.51 o 
   5   8   7        0.00        1.60      4.19 o 
   6   8   7       45.34       54.87      5.79 o 
   7   8   7       70.88       76.66      6.52 o 
   8   8   7       50.47       56.93      6.73 o 
   9   8   7        6.26        8.73      5.10 o 
  10   8   7       15.68       14.74      5.25 o 
  11   8   7       14.51        9.78      5.13 o 
  12   8   7       34.94       19.70      5.79 o 
  13   8   7        1.87        4.60      5.39 o 
  14   8   7        0.21       -6.14      4.84 o 
   1   9   7       10.86        9.60      4.40 o 
   2   9   7        1.08        4.56      4.29 o 
   3   9   7        0.63        9.37      5.03 o 
   4   9   7       26.82       18.09      4.87 o 
   5   9   7        1.88        5.13      4.56 o 
   6   9   7       71.48       61.13      6.11 o 
   7   9   7        1.71       -1.96      4.36 o 
   8   9   7        9.48        8.94      5.25 o 
   9   9   7       56.36       54.30      6.91 o 
  10   9   7       21.60       19.90      6.46 o 
  11   9   7        1.51       -0.75      5.09 o 
  12   9   7        0.09        0.94      5.20 o 
  13   9   7        2.32        3.41      5.30 o 
   0  10   7        4.60        9.87      6.72 o 
   1  10   7      454.66      456.52     14.90 o 
   2  10   7       24.64       20.62      5.21 o 
   3  10   7        0.37       -1.29      4.86 o 
   4  10   7        0.04       -0.12      4.33 o 
   5  10   7        0.12       -6.28      4.19 o 
   6  10   7       20.24       15.50      4.94 o 
   7  10   7        0.01       -1.06      4.43 o 
   8  10   7       13.45       13.19      5.00 o 
   9  10   7       42.36       47.56      6.20 o 
  10  10   7       21.82       22.32      6.79 o 
  11  10   7       10.65       15.84      6.68 o 
  12  10   7       17.32       23.87      6.27 o 
   1  11   7        4.92        1.85      4.63 o 
   2  11   7       11.56        5.87      4.70 o 
   3  11   7        7.52       10.44      5.02 o 
   4  11   7      168.38      161.37      8.31 o 
   5  11   7        0.16       -4.08      4.34 o 
   6  11   7       45.32       39.71      5.79 o 
   7  11   7       15.44       16.68      5.14 o 
   8  11   7        5.74       -2.66      4.55 o 
   9  11   7        2.80       14.18      5.14 o 
  10  11   7        9.42       11.91      5.27 o 
  11  11   7       76.92       71.35      8.96 o 
   0  12   7       35.90       30.47      7.86 o 
   1  12   7        6.80        7.54      5.03 o 
   2  12   7      188.50      174.03      8.70 o 
   3  12   7       15.97       12.75      5.16 o 
   4  12   7       13.10       15.99      5.24 o 
   5  12   7        0.61        5.47      4.78 o 
   6  12   7       15.22       30.76      6.21 o 
   7  12   7       72.42       78.47      7.07 o 
   8  12   7       14.55       14.83      5.30 o 
   9  12   7       14.24       17.50      5.52 o 
  10  12   7        2.48        4.00      5.09 o 
   1  13   7       26.95       37.30      6.14 o 
   2  13   7       58.71       55.50      6.74 o 
   3  13   7       24.22       20.72      6.57 o 
   4  13   7       50.73       40.76      6.13 o 
   5  13   7       90.84       92.09      7.40 o 
   6  13   7        1.48        8.53      5.09 o 
   7  13   7        2.36       -3.06      4.91 o 
   8  13   7       10.03       10.44      5.26 o 
   9  13   7       25.22       13.67      5.58 o 
   0  14   7      120.30      135.49     11.85 o 
   1  14   7       73.07       59.32      6.85 o 
   2  14   7        6.08       10.38      5.16 o 
   3  14   7        0.01       -7.10      4.73 o 
   4  14   7        0.17       -1.57      4.95 o 
   5  14   7       30.24       27.36      5.90 o 
   6  14   7        1.33       -1.80      4.94 o 
   7  14   7       16.10       12.92      5.53 o 
   8  14   7        1.36        1.62      5.28 o 
   1  15   7      254.34      258.40     12.53 o 
   2  15   7       39.38       28.58      6.36 o 
   3  15   7       26.93       17.12      6.37 o 
   4  15   7      131.34      101.52      8.87 o 
   5  15   7       51.99       60.12      8.25 o 
   0  16   7        6.26       -5.30      7.93 o 
   1  16   7       19.68       18.74      6.34 o 
   0   0   8        1.77       12.29     10.98 o 
   1   0   8        3.96       12.62      8.50 o 
   2   0   8        7.19        4.53      8.60 o 
   3   0   8      200.21      154.55     14.60 o 
   5   0   8       25.27       29.81     14.91 o 
   6   0   8      100.31       63.55     17.52 o 
   8   0   8      348.08      303.12     27.98 o 
   9   0   8       12.36        2.35     14.38 o 
   1   1   8        5.79       -1.67      5.33 o 
   2   1   8        1.97       -9.97      6.91 o 
   3   1   8       12.25        3.70      6.63 o 
   4   1   8        0.57        2.74      6.82 o 
   5   1   8       15.93       -3.54      8.23 o 
   6   1   8       55.02       59.85     11.92 o 
   7   1   8        9.49        5.64     10.46 o 
   8   1   8       19.90       32.71     10.87 o 
   9   1   8        5.44        4.45      9.34 o 
   0   2   8       10.62        4.70     11.12 o 
   1   2   8        0.40       -7.36      5.86 o 
   2   2   8        0.09        2.38      6.53 o 
   3   2   8        0.61        2.86      6.91 o 
   4   2   8       33.92       16.82     11.42 o 
   5   2   8        0.28       -2.78      8.41 o 
   6   2   8       23.36       23.92     10.46 o 
   7   2   8        3.43        2.35      7.69 o 
   8   2   8        0.42        6.28      9.62 o 
   9   2   8        0.65       -9.18      9.81 o 
   1   3   8        2.08        2.00      6.41 o 
   2   3   8        0.65       -2.49      5.64 o 
   3   3   8       16.58       26.36     11.51 o 
   4   3   8       11.07        4.76      6.92 o 
   5   3   8       13.49       25.06     10.20 o 
   6   3   8        5.26        5.04     24.45 o 
   7   3   8       45.30       41.26     12.02 o 
   8   3   8        0.14       -7.63      6.89 o 
   9   3   8       46.46       48.01      9.66 o 
   0   4   8        9.37       -0.52     11.77 o 
   1   4   8       21.87       17.62      7.68 o 
   2   4   8       58.39       44.64     13.23 o 
   3   4   8      139.92      117.91     11.12 o 
   4   4   8      123.78      128.95     11.48 o 
   5   4   8       26.77       24.37      7.88 o 
   6   4   8        9.77       14.43      9.12 o 
   7   4   8        0.12       -0.18      9.48 o 
   8   4   8       13.67       29.65     11.73 o 
   9   4   8        0.59       -3.63      7.26 o 
   1   5   8       21.98       17.76      7.69 o 
   2   5   8        7.69        3.40      7.17 o 
   3   5   8        0.31        7.36      7.24 o 
   4   5   8        6.30       12.01      7.49 o 
   5   5   8       88.16       94.61     19.46 o 
   6   5   8       82.36       62.81     12.58 o 
   7   5   8        0.40       -9.06     17.26 o 
   8   5   8        1.13        4.39     10.44 o 
   0   6   8       86.45       79.23     12.39 o 
   1   6   8       12.96        7.95      6.24 o 
   2   6   8       27.33       25.33      8.15 o 
   3   6   8        2.86       -3.11      7.04 o 
   4   6   8        4.16        3.54      7.39 o 
   5   6   8        1.29        0.00      7.47 o 
   6   6   8        6.09       10.90      8.15 o 
   7   6   8        0.18      -12.91      8.61 o 
   1   7   8       93.92       78.13      8.88 o 
   2   7   8        1.20       -0.44      6.01 o 
   3   7   8        0.01      -10.51      7.00 o 
   4   7   8       20.78       18.78      8.39 o 
   5   7   8       28.39       26.98      8.81 o 
   6   7   8       29.90       36.27      9.41 o 
   0   8   8      119.85      109.21     13.68 o 
   1   8   8      292.03      247.90     13.03 o 
   2   8   8       25.49       17.82      7.21 o 
   3   8   8        4.82       15.73      6.89 o 
   4   8   8        0.08        3.20      7.71 o 
   5   8   8       23.73        6.13      9.58 o 
   1   9   8       23.14       10.95      7.21 o 
   2   9   8       37.30       38.32      8.09 o 
   3   9   8        5.81        7.39      6.96 o 
                                                 
